# Supplementary material for: Low-density preference of the ambient and high-pressure polymorphs of dl-menthol
Source: IUCrJ. 2023 Apr 21;10(Pt 3):341–51. doi: 10.1107/S2052252523002452 (PMC10161766; doi:10.1107/S2052252523002452)
Supplement: Supplementary file 1 [file m-10-00341-sup1.cif]

data_alpha_DL_0.01MPa
_audit_creation_date               2022-09-16
_audit_creation_method
;
Olex2 1.3
(compiled 2020.11.12 svn.r5f609507 for OlexSys, GUI svn.r6408)
;
_shelx_SHELXL_version_number       '2018/3'
_audit_contact_author_address      
;Faculty of Chemistry,
Adam Mickiewicz University in Ponzan,
Uniwersytetu Poznanskiego 8, 61-614  Poznan
Poland
;
_audit_contact_author_email       katran@amu.edu.pl
_audit_contact_author_name        'Katrusiak, Andrzej'
_audit_contact_author_phone       '+48(61)8291590'
loop_
_publ_contact_author_id_orcid      
'0000-0002-1439-7278'
'0000-0002-1370-2111'

_publ_contact_author_address      
;Faculty of Chemistry,
Adam Mickiewicz University in Ponzan,
Uniwersytetu Poznanskiego 8, 61-614  Poznan
Poland
;
loop_
_publ_contact_author_email       
katran@amu.edu.pl
loop_
_publ_contact_author_name        
 'Katrusiak, Andrzej'
_publ_contact_author_phone        '+48(61)8291590'

loop_
_publ_author_name
   'Roszak, Kinga'
   'Katrusiak, Andrzej'
loop_
_publ_author_footnote
; Faculty of Chemistry,
Adam Mickiewicz University in Ponzan,
Uniwersytetu Poznanskiego 8, 61-614  Poznan
Poland
;
_publ_author_address
;Faculty of Chemistry,
Adam Mickiewicz University in Ponzan,
Uniwersytetu Poznanskiego 8, 61-614  Poznan
Poland
;
_publ_requested_journal		'IUCrJ'
_publ_section_title		'Loose-density preference of the ambient- and high-pressure polymorphs of dl-menthol'
_publ_section_abstract 
;
The lower density of dl-menthol polymorphs 
corresponds to their high-pressure stability 
regions. Up to 0.4 GPa, the triclinic dl-menthol 
polymorph alpha, stable at ambient pressure, 
is less dense then a new polymorph beta, which 
becomes more stable but less dense than the 
concomitant polymorph alpha. Polymorph alpha 
can be monotonically compressed to 3 GPa at 
least, and it can be obtained up to 0.40 GPa 
by isochoric freezing of dl-menthol and by 
its isothermal and isochoric recrystallizations 
from the solutions in dry methanol, ethanol 
and water:alcohols mixtures. The recrystallizations 
above 0.40 GPa yield a new monoclinic polymorph 
beta-dl-menthol, which is clearly less 
compressible and becomes less dense than alpha-dl-menthol. 
At 0.1 MPa, the melting point of polymorph beta-dl-menthol 
is 14.4 Celcius degree, much lower compared to those of 
alpha-dl-menthol (42-43 Celcius degree) and 
l-menthol (36-38 Celcius degree). 
The structures of both dl-menthol polymorphs alpha 
and beta are very similar in the lattice dimensions, 
H-bonds aggregation of molecules OH...O bonded 
into Ci-symmetric chains, the presence of three 
symmetry-independent molecules (Zprime=3), their 
sequence ABCC(prime)B(prime)A(prime), the disorder 
of hydroxyl protons and the arrangement of chains. 
The polymorphs differ in the shifts of the H-bonded 
chains along their axes and the role of hydrogen 
bonds OH...O and H...H contacts. These differences 
contribute to the Gibbs free energy more than the 
work contribution of pressure. The polymorphs alpha 
and beta do not transform between themselves without 
melting or dissolution, so their thermodynamic behaviour 
is independent and illustrate the general laws of 
thermodynamics.
;
_publ_section_references
;
Dolomanov, O.V., Bourhis, L.J., Gildea, R.J, Howard, J.A.K. & Puschmann, H.
 (2009), J. Appl. Cryst. 42, 339-341.

Sheldrick, G.M. (2015). Acta Cryst. C71, 3-8.
;
_chemical_name_systematic 
; 
beta-DL-2-Isopropyl-5-methylcyclohexanol
; 
_chemical_name_common             beta-DL-Menthol 
_chemical_melting_point           ? 
_chemical_formula_moiety          'C10 H20 O'
_chemical_formula_sum 
 'C10 H20 O' 
_chemical_formula_weight          156.26 
loop_
  _atom_type_symbol
  _atom_type_description
  _atom_type_scat_dispersion_real
  _atom_type_scat_dispersion_imag
  _atom_type_scat_source
 'C' 'C' 0.0033 0.0016 'International Tables Vol C Tables 4.2.6.8 and 6.1.1.4'
 'H' 'H' 0.0000 0.0000 'International Tables Vol C Tables 4.2.6.8 and 6.1.1.4'
 'O' 'O' 0.0106 0.0060 'International Tables Vol C Tables 4.2.6.8 and 6.1.1.4'

_shelx_space_group_comment
;
The symmetry employed for this shelxl refinement is uniquely defined
by the following loop, which should always be used as a source of
symmetry information in preference to the above space-group names.
They are only intended as comments.
;
_space_group_crystal_system        triclinic
_space_group_IT_number             2
_space_group_name_H-M_alt          'P -1'
_space_group_name_Hall             '-P 1'
loop_
  _space_group_symop_operation_xyz
 'x, y, z'
 '-x, -y, -z'

_cell_length_a                     12.035(7)
_cell_length_b                     12.536(6)
_cell_length_c                     12.859(9)
_cell_angle_alpha                  117.56(6)
_cell_angle_beta                   98.61(5)
_cell_angle_gamma                  103.93(5)
_cell_volume                       1590.6(18)
_cell_formula_units_Z              6
_cell_measurement_reflns_used      5556
_cell_measurement_temperature      296(2)
_cell_measurement_theta_max        24.999
_cell_measurement_theta_min        1.830
_shelx_estimated_absorpt_T_max     ?
_shelx_estimated_absorpt_T_min     ?
_exptl_absorpt_coefficient_mu      0.060
_exptl_absorpt_correction_T_max    0.995
_exptl_absorpt_correction_T_min    0.986
_exptl_absorpt_correction_type     multi-scan
_exptl_absorpt_process_details
;
CrysAlisPro, Agilent Technologies,
Version 1.171.37.31 (release 14-01-2014 CrysAlis171 .NET)
(compiled Jan 14 2014,18:38:05)
Empirical absorption correction using spherical harmonics,
 implemented in SCALE3 ABSPACK scaling algorithm.
;
_exptl_absorpt_special_details     ?
_exptl_crystal_colour              colourless
_exptl_crystal_colour_primary      colourless
_exptl_crystal_density_diffrn      0.979
_exptl_crystal_density_meas        ?
_exptl_crystal_density_method      'not measured'
_exptl_crystal_description         plate
_exptl_crystal_F_000               528
_exptl_crystal_size_max            0.23
_exptl_crystal_size_mid            0.2
_exptl_crystal_size_min            0.08
_exptl_special_details
?
_exptl_transmission_factor_max     ?
_exptl_transmission_factor_min     ?
_diffrn_reflns_av_R_equivalents    0.0322
_diffrn_reflns_av_unetI/netI       0.0438
_diffrn_reflns_Laue_measured_fraction_full  0.992
_diffrn_reflns_Laue_measured_fraction_max  0.992
_diffrn_reflns_limit_h_max         13
_diffrn_reflns_limit_h_min         -14
_diffrn_reflns_limit_k_max         14
_diffrn_reflns_limit_k_min         -14
_diffrn_reflns_limit_l_max         15
_diffrn_reflns_limit_l_min         -11
_diffrn_reflns_number              11264
_diffrn_reflns_point_group_measured_fraction_full  0.992
_diffrn_reflns_point_group_measured_fraction_max  0.992
_diffrn_reflns_theta_full          24.999
_diffrn_reflns_theta_max           24.999
_diffrn_reflns_theta_min           1.830
_diffrn_ambient_temperature        296(2)
_diffrn_detector_area_resol_mean   16.4
_diffrn_detector_type              Eos
_diffrn_measured_fraction_theta_full  0.992
_diffrn_measured_fraction_theta_max  0.992
_diffrn_measurement_details
;
#__ type_ start__ end____ width___ exp.time_
  1 omega -103.00  -32.00   1.0000    5.0000
omega____ theta____ kappa____ phi______ frames
    -        0.2344  178.0000 -150.0000 71

#__ type_ start__ end____ width___ exp.time_
  2 omega -100.00   51.00   1.0000    5.0000
omega____ theta____ kappa____ phi______ frames
    -        0.2344  -77.0000  -60.0000 151

#__ type_ start__ end____ width___ exp.time_
  3 omega -127.00  -79.00   1.0000    5.0000
omega____ theta____ kappa____ phi______ frames
    -      -29.9447  -99.0000 -180.0000 48

#__ type_ start__ end____ width___ exp.time_
  4 omega -127.00  -79.00   1.0000    5.0000
omega____ theta____ kappa____ phi______ frames
    -      -29.9447  -99.0000  -30.0000 48

#__ type_ start__ end____ width___ exp.time_
  5 omega -127.00  -59.00   1.0000    5.0000
omega____ theta____ kappa____ phi______ frames
    -      -29.9447 -148.0000  -15.0000 68

#__ type_ start__ end____ width___ exp.time_
  6 omega  -20.00  131.00   1.0000    5.0000
omega____ theta____ kappa____ phi______ frames
    -       30.4135   77.0000 -150.0000 151

#__ type_ start__ end____ width___ exp.time_
  7 omega   56.00  131.00   1.0000    5.0000
omega____ theta____ kappa____ phi______ frames
    -       30.4135  152.0000  -91.0000 75

#__ type_ start__ end____ width___ exp.time_
  8 omega  -20.00  118.00   1.0000    5.0000
omega____ theta____ kappa____ phi______ frames
    -       30.4135   57.0000  -60.0000 138

#__ type_ start__ end____ width___ exp.time_
  9 omega  -25.00   62.00   1.0000    5.0000
omega____ theta____ kappa____ phi______ frames
    -        0.2344  -99.0000   30.0000 87

#__ type_ start__ end____ width___ exp.time_
 10 omega  -25.00   62.00   1.0000    5.0000
omega____ theta____ kappa____ phi______ frames
    -        0.2344  -99.0000 -180.0000 87

#__ type_ start__ end____ width___ exp.time_
 11 omega  -13.00   39.00   1.0000    5.0000
omega____ theta____ kappa____ phi______ frames
    -      -29.9447 -112.0000   81.0000 52

#__ type_ start__ end____ width___ exp.time_
 12 omega -118.00  -73.00   1.0000    5.0000
omega____ theta____ kappa____ phi______ frames
    -      -29.9447 -125.0000   90.0000 45

#__ type_ start__ end____ width___ exp.time_
 13 omega -127.00  -79.00   1.0000    5.0000
omega____ theta____ kappa____ phi______ frames
    -      -29.9447  -99.0000 -120.0000 48

#__ type_ start__ end____ width___ exp.time_
 14 omega   59.00  127.00   1.0000    5.0000
omega____ theta____ kappa____ phi______ frames
    -       30.4135  148.0000   32.0000 68

#__ type_ start__ end____ width___ exp.time_
 15 omega  -20.00  118.00   1.0000    5.0000
omega____ theta____ kappa____ phi______ frames
    -       30.4135   57.0000   60.0000 138

#__ type_ start__ end____ width___ exp.time_
 16 omega  -20.00  118.00   1.0000    5.0000
omega____ theta____ kappa____ phi______ frames
    -       30.4135   57.0000  150.0000 138

#__ type_ start__ end____ width___ exp.time_
 17 omega   32.00   57.00   1.0000    5.0000
omega____ theta____ kappa____ phi______ frames
    -        0.2344 -178.0000  -30.0000 25
;
_diffrn_measurement_device         'four-circle diffractometer'
_diffrn_measurement_device_type    'Xcalibur, Eos'
_diffrn_measurement_method         '\w scans'
_diffrn_radiation_type             MoK\a
_diffrn_radiation_wavelength       0.71073
_diffrn_source                     ?
_reflns_Friedel_coverage           0.000
_reflns_Friedel_fraction_full      .
_reflns_Friedel_fraction_max       .
_reflns_number_gt                  2997
_reflns_number_total               5556
_reflns_special_details
;
 Reflections were merged by SHELXL according to the crystal
 class for the calculation of statistics and refinement.
 
 _reflns_Friedel_fraction is defined as the number of unique
 Friedel pairs measured divided by the number that would be
 possible theoretically, ignoring centric projections and
 systematic absences.
;
_reflns_threshold_expression       'I > 2\s(I)'
_computing_cell_refinement         'CrysAlis (Oxford Diffraction, 2015)'
_computing_data_collection         'CrysAlis (Oxford Diffraction, 2015)'
_computing_data_reduction          'CrysAlis (Oxford Diffraction, 2015)'
_computing_molecular_graphics      'Olex2 1.3 (Dolomanov et al., 2009)'
_computing_publication_material    'Olex2 1.3 (Dolomanov et al., 2009)'
_computing_structure_refinement    'SHELXL 2018/3 (Sheldrick, 2015)'
_computing_structure_solution      'SHELXT 2014/5 (Sheldrick, 2014)'
_refine_diff_density_max           0.237
_refine_diff_density_min           -0.152
_refine_diff_density_rms           0.031
_refine_ls_extinction_coef         0.011(3)
_refine_ls_extinction_expression  
 'Fc^*^=kFc[1+0.001xFc^2^\l^3^/sin(2\q)]^-1/4^'
_refine_ls_extinction_method       'SHELXL-2018/3 (Sheldrick 2018)'
_refine_ls_goodness_of_fit_ref     0.999
_refine_ls_hydrogen_treatment      mixed
_refine_ls_matrix_type             full
_refine_ls_number_parameters       314
_refine_ls_number_reflns           5556
_refine_ls_number_restraints       206
_refine_ls_R_factor_all            0.1084
_refine_ls_R_factor_gt             0.0585
_refine_ls_restrained_S_all        1.005
_refine_ls_shift/su_max            0.000
_refine_ls_shift/su_mean           0.000
_refine_ls_structure_factor_coef   Fsqd
_refine_ls_weighting_details      
 'w=1/[\s^2^(Fo^2^)+(0.0902P)^2^] where P=(Fo^2^+2Fc^2^)/3'
_refine_ls_weighting_scheme        calc
_refine_ls_wR_factor_gt            0.1559
_refine_ls_wR_factor_ref           0.1851
_refine_special_details            ?
_olex2_refinement_description
;
1. Fixed Uiso
 At 1.2 times of:
  All C(H,H,H) groups
 At 1.5 times of:
  All C(H) groups, All C(H,H) groups, All O(H,H) groups
2. Restrained distances
 O1-H1B
 0.82 with sigma of 0.001
 O1-H1A
 0.82 with sigma of 0.001
 O1B-H1BA
 0.82 with sigma of 0.001
 O1B-H1BB
 0.82 with sigma of 0.001
 O1C-H1CA
 0.82 with sigma of 0.001
 H1B-H1BB
 1.14 with sigma of 0.001
 H1BA-H1CA
 1.14 with sigma of 0.001
 H1C-H1C_$1
 1.14 with sigma of 0.001
3. Uiso/Uaniso restraints and constraints
All non-hydrogen atoms restrained to be isotropic: with sigma of 0.01 and sigma
for terminal atoms of 0.02
4. Others
 Fixed Sof: H1B(0.5) H1A(0.5) H1BA(0.5) H1BB(0.5) H1CA(0.5) H1C(0.5)
5.a Ternary CH refined with riding coordinates:
 C1(H1), C2(H2), C5(H5), C7(H7), C1B(H1BC), C2B(H2B), C5B(H5B), C7B(H7B),
 C2C(H2C), C1C(H1CB), C5C(H5C), C7C(H7C)
5.b Secondary CH2 refined with riding coordinates:
 C3(H3A,H3B), C4(H4A,H4B), C6(H6A,H6B), C3B(H3BA,H3BB), C4B(H4BA,H4BB),
 C6B(H6BA,H6BB), C6C(H6CA,H6CB), C4C(H4CA,H4CB), C3C(H3CA,H3CB)
5.c Me refined with riding coordinates:
 C8(H8A,H8B,H8C), C9(H9A,H9B,H9C), C10(H10A,H10B,H10C), C8B(H8BA,H8BB,H8BC),
 C9B(H9BA,H9BB,H9BC), C10B(H10D,H10E,H10F), C8C(H8CA,H8CB,H8CC), C9C(H9CA,H9CB,
 H9CC), C10C(H10G,H10H,H10I)
5.d Tetrahedral OH refined with riding coordinates:
 O1(H1B)
;
_atom_sites_solution_hydrogens     mixed
_atom_sites_solution_primary       ?
_atom_sites_solution_secondary     ?
loop_
  _atom_site_label
  _atom_site_type_symbol
  _atom_site_fract_x
  _atom_site_fract_y
  _atom_site_fract_z
  _atom_site_U_iso_or_equiv
  _atom_site_adp_type
  _atom_site_occupancy
  _atom_site_site_symmetry_order
  _atom_site_calc_flag
  _atom_site_refinement_flags_posn
  _atom_site_refinement_flags_adp
  _atom_site_refinement_flags_occupancy
  _atom_site_disorder_assembly
  _atom_site_disorder_group
 O1 O 0.54705(16) 1.07513(13) 0.12521(13) 0.0724(5) Uani 1 1 d D U . . .
 H1B H 0.613457 1.069264 0.125246 0.109 Uiso 0.5 1 calc DR U P A 1
 H1A H 0.529(6) 1.037(5) 0.0499(4) 0.109 Uiso 0.5 1 d D U P B -1
 C1 C 0.5581(2) 1.20849(18) 0.17859(18) 0.0629(6) Uani 1 1 d . U . . .
 H1 H 0.480130 1.212303 0.148775 0.094 Uiso 1 1 calc R U . . .
 C2 C 0.5927(2) 1.27390(19) 0.31903(18) 0.0629(6) Uani 1 1 d . U . . .
 H2 H 0.670784 1.268513 0.345713 0.094 Uiso 1 1 calc R U . . .
 C3 C 0.6123(2) 1.41774(19) 0.3767(2) 0.0725(7) Uani 1 1 d . U . . .
 H3A H 0.536947 1.427415 0.351892 0.109 Uiso 1 1 calc R U . . .
 H3B H 0.637542 1.459362 0.465686 0.109 Uiso 1 1 calc R U . . .
 C4 C 0.7065(2) 1.4834(2) 0.3379(2) 0.0846(8) Uani 1 1 d . U . . .
 H4A H 0.783259 1.478919 0.367531 0.127 Uiso 1 1 calc R U . . .
 H4B H 0.715434 1.573424 0.374967 0.127 Uiso 1 1 calc R U . . .
 C5 C 0.6719(3) 1.4203(2) 0.1986(2) 0.0817(7) Uani 1 1 d . U . . .
 H5 H 0.596460 1.429775 0.170649 0.123 Uiso 1 1 calc R U . . .
 C6 C 0.6506(2) 1.2763(2) 0.1397(2) 0.0709(6) Uani 1 1 d . U . . .
 H6A H 0.623795 1.235570 0.050803 0.106 Uiso 1 1 calc R U . . .
 H6B H 0.726075 1.265692 0.162138 0.106 Uiso 1 1 calc R U . . .
 C7 C 0.5050(2) 1.2047(2) 0.3628(2) 0.0738(7) Uani 1 1 d . U . . .
 H7 H 0.488316 1.112344 0.310167 0.111 Uiso 1 1 calc R U . . .
 C8 C 0.3840(2) 1.2242(3) 0.3504(3) 0.0908(8) Uani 1 1 d . U . . .
 H8A H 0.348813 1.200367 0.267199 0.109 Uiso 1 1 calc R U . . .
 H8B H 0.331353 1.171572 0.371206 0.109 Uiso 1 1 calc R U . . .
 H8C H 0.396105 1.313000 0.405164 0.109 Uiso 1 1 calc R U . . .
 C9 C 0.5630(3) 1.2423(3) 0.4952(2) 0.1112(10) Uani 1 1 d . U . . .
 H9A H 0.638704 1.229549 0.501562 0.133 Uiso 1 1 calc R U . . .
 H9B H 0.575690 1.331099 0.550407 0.133 Uiso 1 1 calc R U . . .
 H9C H 0.510938 1.189671 0.516449 0.133 Uiso 1 1 calc R U . . .
 C10 C 0.7677(3) 1.4844(3) 0.1588(3) 0.1132(11) Uani 1 1 d . U . . .
 H10A H 0.743164 1.442524 0.070668 0.136 Uiso 1 1 calc R U . . .
 H10B H 0.777198 1.573609 0.194238 0.136 Uiso 1 1 calc R U . . .
 H10C H 0.842666 1.477343 0.186560 0.136 Uiso 1 1 calc R U . . .
 O1B O 0.74691(18) 1.0091(2) 0.12545(17) 0.0948(6) Uani 1 1 d D U . . .
 H1BA H 0.8040(19) 1.032(4) 0.104(2) 0.142 Uiso 0.5 1 d D U P C -1
 H1BB H 0.6986(15) 1.046(2) 0.1393(17) 0.142 Uiso 0.5 1 d D U P D 1
 C1B C 0.7622(2) 0.9521(2) 0.1986(2) 0.0736(7) Uani 1 1 d . U . . .
 H1BC H 0.821848 0.911032 0.177806 0.110 Uiso 1 1 calc R U . . .
 C2B C 0.8068(2) 1.0503(2) 0.3366(2) 0.0764(7) Uani 1 1 d . U . . .
 H2B H 0.742683 1.084666 0.355936 0.115 Uiso 1 1 calc R U . . .
 C3B C 0.8185(3) 0.9797(3) 0.4064(2) 0.0974(9) Uani 1 1 d . U . . .
 H3BA H 0.879612 0.941646 0.388092 0.146 Uiso 1 1 calc R U . . .
 H3BB H 0.843608 1.040894 0.494257 0.146 Uiso 1 1 calc R U . . .
 C4B C 0.6992(3) 0.8744(3) 0.3700(3) 0.1091(10) Uani 1 1 d . U . . .
 H4BA H 0.710398 0.829343 0.412754 0.164 Uiso 1 1 calc R U . . .
 H4BB H 0.640646 0.913946 0.396324 0.164 Uiso 1 1 calc R U . . .
 C5B C 0.6503(3) 0.7779(3) 0.2325(3) 0.0948(9) Uani 1 1 d . U . . .
 H5B H 0.707742 0.734189 0.209502 0.142 Uiso 1 1 calc R U . . .
 C6B C 0.6433(2) 0.8480(2) 0.1624(2) 0.0773(7) Uani 1 1 d . U . . .
 H6BA H 0.619359 0.786110 0.074808 0.116 Uiso 1 1 calc R U . . .
 H6BB H 0.582225 0.886521 0.178527 0.116 Uiso 1 1 calc R U . . .
 C7B C 0.9203(3) 1.1670(3) 0.3777(2) 0.0901(8) Uani 1 1 d . U . . .
 H7B H 0.904163 1.198489 0.322136 0.135 Uiso 1 1 calc R U . . .
 C8B C 1.0346(3) 1.1365(3) 0.3661(3) 0.1062(10) Uani 1 1 d . U . . .
 H8BA H 1.019828 1.066554 0.284361 0.127 Uiso 1 1 calc R U . . .
 H8BB H 1.097366 1.210990 0.382021 0.127 Uiso 1 1 calc R U . . .
 H8BC H 1.058586 1.112792 0.424635 0.127 Uiso 1 1 calc R U . . .
 C9B C 0.9415(3) 1.2776(3) 0.5065(3) 0.1518(17) Uani 1 1 d . U . . .
 H9BA H 0.868779 1.295647 0.512381 0.182 Uiso 1 1 calc R U . . .
 H9BB H 0.965109 1.254376 0.565529 0.182 Uiso 1 1 calc R U . . .
 H9BC H 1.003889 1.352573 0.522915 0.182 Uiso 1 1 calc R U . . .
 C10B C 0.5294(3) 0.6751(3) 0.1955(3) 0.1217(12) Uani 1 1 d . U . . .
 H10D H 0.502716 0.616858 0.107972 0.146 Uiso 1 1 calc R U . . .
 H10E H 0.537864 0.628398 0.236145 0.146 Uiso 1 1 calc R U . . .
 H10F H 0.471521 0.715256 0.219132 0.146 Uiso 1 1 calc R U . . .
 O1C O 0.93830(17) 1.08108(16) 0.05539(16) 0.0832(5) Uani 1 1 d D U . . .
 H1CA H 0.8729(18) 1.039(2) 0.0530(19) 0.125 Uiso 0.5 1 d D U P . .
 H1C H 0.9743(14) 1.0346(14) 0.011(6) 0.125 Uiso 0.5 1 d D U P E -1
 C2C C 1.0513(2) 1.2516(2) 0.0302(2) 0.0657(6) Uani 1 1 d . U . F 1
 H2C H 1.079851 1.189773 -0.029142 0.099 Uiso 1 1 calc R U . F 1
 C6C C 0.8352(2) 1.1096(2) -0.1043(2) 0.0692(6) Uani 1 1 d . U . . .
 H6CA H 0.857169 1.042721 -0.164607 0.104 Uiso 1 1 calc R U . . .
 H6CB H 0.757523 1.069096 -0.100702 0.104 Uiso 1 1 calc R U . . .
 C4C C 0.9480(3) 1.2761(2) -0.1421(2) 0.0868(8) Uani 1 1 d . U . . .
 H4CA H 0.941889 1.339254 -0.164127 0.130 Uiso 1 1 calc R U . . .
 H4CB H 0.976207 1.216110 -0.202077 0.130 Uiso 1 1 calc R U . . .
 C1C C 0.9287(2) 1.1751(2) 0.02237(19) 0.0649(6) Uani 1 1 d . U . . .
 H1CB H 0.899949 1.235151 0.083171 0.097 Uiso 1 1 calc R U . F 1
 C5C C 0.8248(2) 1.2041(2) -0.1463(2) 0.0787(7) Uani 1 1 d . U . . .
 H5C H 0.797558 1.267339 -0.086880 0.118 Uiso 1 1 calc R U . . .
 C3C C 1.0395(2) 1.3446(2) -0.0133(2) 0.0784(7) Uani 1 1 d . U . . .
 H3CA H 1.117328 1.387284 -0.015059 0.118 Uiso 1 1 calc R U . F 1
 H3CB H 1.014718 1.410023 0.045199 0.118 Uiso 1 1 calc R U . F 1
 C7C C 1.1461(2) 1.3172(2) 0.1589(2) 0.0808(7) Uani 1 1 d . U . . .
 H7C H 1.146845 1.249462 0.176893 0.121 Uiso 1 1 calc R U . F 1
 C8C C 1.1159(3) 1.4181(3) 0.2638(2) 0.1093(10) Uani 1 1 d . U . . .
 H8CA H 1.036251 1.380582 0.263675 0.131 Uiso 1 1 calc R U . . .
 H8CB H 1.172461 1.447711 0.340997 0.131 Uiso 1 1 calc R U . . .
 H8CC H 1.119990 1.489410 0.252613 0.131 Uiso 1 1 calc R U . . .
 C9C C 1.2725(3) 1.3755(3) 0.1579(3) 0.1181(11) Uani 1 1 d . U . . .
 H9CA H 1.290584 1.311520 0.091851 0.142 Uiso 1 1 calc R U . . .
 H9CB H 1.276969 1.446677 0.146464 0.142 Uiso 1 1 calc R U . . .
 H9CC H 1.329439 1.404979 0.234848 0.142 Uiso 1 1 calc R U . . .
 C10C C 0.7310(3) 1.1368(3) -0.2738(2) 0.1054(10) Uani 1 1 d . U . . .
 H10G H 0.654837 1.092677 -0.271785 0.126 Uiso 1 1 calc R U . . .
 H10H H 0.723155 1.199793 -0.294120 0.126 Uiso 1 1 calc R U . . .
 H10I H 0.756497 1.075917 -0.334666 0.126 Uiso 1 1 calc R U . . .

loop_
  _atom_site_aniso_label
  _atom_site_aniso_U_11
  _atom_site_aniso_U_22
  _atom_site_aniso_U_33
  _atom_site_aniso_U_23
  _atom_site_aniso_U_13
  _atom_site_aniso_U_12
 O1 0.0920(13) 0.0517(8) 0.0640(9) 0.0229(7) 0.0255(9) 0.0241(8)
 C1 0.0691(15) 0.0536(11) 0.0611(12) 0.0251(10) 0.0200(10) 0.0240(10)
 C2 0.0600(15) 0.0600(12) 0.0573(11) 0.0233(10) 0.0155(10) 0.0194(10)
 C3 0.0718(16) 0.0586(12) 0.0656(13) 0.0174(10) 0.0203(11) 0.0206(11)
 C4 0.0824(19) 0.0564(12) 0.0991(18) 0.0301(12) 0.0274(14) 0.0212(12)
 C5 0.094(2) 0.0690(14) 0.1047(18) 0.0522(13) 0.0478(15) 0.0391(14)
 C6 0.0824(18) 0.0653(12) 0.0744(14) 0.0369(11) 0.0350(12) 0.0332(12)
 C7 0.0735(17) 0.0755(14) 0.0666(13) 0.0321(11) 0.0270(12) 0.0237(12)
 C8 0.075(2) 0.0858(17) 0.1011(19) 0.0409(15) 0.0352(15) 0.0228(14)
 C9 0.109(3) 0.153(3) 0.0824(18) 0.0681(18) 0.0410(17) 0.043(2)
 C10 0.134(3) 0.0840(17) 0.166(3) 0.081(2) 0.086(2) 0.0515(19)
 O1B 0.0926(15) 0.1312(15) 0.1087(13) 0.0945(12) 0.0389(11) 0.0436(12)
 C1B 0.0872(19) 0.0928(16) 0.0756(14) 0.0587(13) 0.0393(13) 0.0467(14)
 C2B 0.0767(18) 0.0870(16) 0.0781(15) 0.0457(13) 0.0371(13) 0.0351(14)
 C3B 0.101(2) 0.136(2) 0.0836(17) 0.0745(17) 0.0370(15) 0.0451(19)
 C4B 0.122(3) 0.138(2) 0.112(2) 0.096(2) 0.0507(19) 0.044(2)
 C5B 0.110(2) 0.0886(17) 0.124(2) 0.0707(17) 0.0573(19) 0.0509(17)
 C6B 0.089(2) 0.0765(14) 0.0779(15) 0.0437(12) 0.0367(13) 0.0334(14)
 C7B 0.0746(19) 0.0965(18) 0.0943(18) 0.0453(15) 0.0311(14) 0.0282(15)
 C8B 0.081(2) 0.148(3) 0.111(2) 0.076(2) 0.0425(17) 0.049(2)
 C9B 0.088(3) 0.130(3) 0.135(3) 0.006(2) 0.037(2) 0.008(2)
 C10B 0.141(3) 0.0879(19) 0.163(3) 0.078(2) 0.071(3) 0.043(2)
 O1C 0.0937(14) 0.0838(11) 0.1022(13) 0.0689(10) 0.0361(10) 0.0320(10)
 C2C 0.0727(16) 0.0640(12) 0.0720(13) 0.0406(11) 0.0311(12) 0.0261(11)
 C6C 0.0802(17) 0.0648(12) 0.0678(13) 0.0370(11) 0.0275(12) 0.0255(12)
 C4C 0.110(2) 0.0817(15) 0.0821(16) 0.0557(14) 0.0319(15) 0.0267(15)
 C1C 0.0774(17) 0.0646(12) 0.0680(13) 0.0414(11) 0.0304(11) 0.0301(12)
 C5C 0.089(2) 0.0791(15) 0.0741(14) 0.0443(12) 0.0241(13) 0.0311(14)
 C3C 0.091(2) 0.0646(13) 0.0806(15) 0.0432(12) 0.0264(13) 0.0171(12)
 C7C 0.0762(19) 0.0799(15) 0.0824(16) 0.0427(13) 0.0189(13) 0.0232(13)
 C8C 0.103(2) 0.118(2) 0.0751(17) 0.0318(16) 0.0141(15) 0.0365(19)
 C9C 0.082(2) 0.134(3) 0.131(3) 0.071(2) 0.0279(19) 0.0259(19)
 C10C 0.119(3) 0.110(2) 0.0863(18) 0.0565(17) 0.0148(17) 0.0379(19)

_geom_special_details
;
 All esds (except the esd in the dihedral angle between two l.s. planes)
 are estimated using the full covariance matrix.  The cell esds are taken
 into account individually in the estimation of esds in distances, angles
 and torsion angles; correlations between esds in cell parameters are only
 used when they are defined by crystal symmetry.  An approximate (isotropic)
 treatment of cell esds is used for estimating esds involving l.s. planes.
;
loop_
  _geom_bond_atom_site_label_1
  _geom_bond_atom_site_label_2
  _geom_bond_distance
  _geom_bond_site_symmetry_2
  _geom_bond_publ_flag
 O1 H1B 0.8200 . ?
 O1 H1A 0.8200(13) . ?
 O1 C1 1.445(3) . ?
 C1 H1 0.9800 . ?
 C1 C2 1.532(3) . ?
 C1 C6 1.522(3) . ?
 C2 H2 0.9800 . ?
 C2 C3 1.537(3) . ?
 C2 C7 1.540(3) . ?
 C3 H3A 0.9700 . ?
 C3 H3B 0.9700 . ?
 C3 C4 1.521(3) . ?
 C4 H4A 0.9700 . ?
 C4 H4B 0.9700 . ?
 C4 C5 1.522(4) . ?
 C5 H5 0.9800 . ?
 C5 C6 1.534(3) . ?
 C5 C10 1.532(4) . ?
 C6 H6A 0.9700 . ?
 C6 H6B 0.9700 . ?
 C7 H7 0.9800 . ?
 C7 C8 1.531(4) . ?
 C7 C9 1.534(4) . ?
 C8 H8A 0.9600 . ?
 C8 H8B 0.9600 . ?
 C8 H8C 0.9600 . ?
 C9 H9A 0.9600 . ?
 C9 H9B 0.9600 . ?
 C9 H9C 0.9600 . ?
 C10 H10A 0.9600 . ?
 C10 H10B 0.9600 . ?
 C10 H10C 0.9600 . ?
 O1B H1BA 0.8200(11) . ?
 O1B H1BB 0.8201(11) . ?
 O1B C1B 1.436(3) . ?
 C1B H1BC 0.9800 . ?
 C1B C2B 1.525(4) . ?
 C1B C6B 1.519(4) . ?
 C2B H2B 0.9800 . ?
 C2B C3B 1.538(4) . ?
 C2B C7B 1.546(4) . ?
 C3B H3BA 0.9700 . ?
 C3B H3BB 0.9700 . ?
 C3B C4B 1.529(4) . ?
 C4B H4BA 0.9700 . ?
 C4B H4BB 0.9700 . ?
 C4B C5B 1.517(4) . ?
 C5B H5B 0.9800 . ?
 C5B C6B 1.528(4) . ?
 C5B C10B 1.526(4) . ?
 C6B H6BA 0.9700 . ?
 C6B H6BB 0.9700 . ?
 C7B H7B 0.9800 . ?
 C7B C8B 1.524(4) . ?
 C7B C9B 1.519(4) . ?
 C8B H8BA 0.9600 . ?
 C8B H8BB 0.9600 . ?
 C8B H8BC 0.9600 . ?
 C9B H9BA 0.9600 . ?
 C9B H9BB 0.9600 . ?
 C9B H9BC 0.9600 . ?
 C10B H10D 0.9600 . ?
 C10B H10E 0.9600 . ?
 C10B H10F 0.9600 . ?
 O1C H1CA 0.8200(12) . ?
 O1C H1C 0.86(3) . ?
 O1C C1C 1.448(3) . ?
 C2C H2C 0.9800 . ?
 C2C C1C 1.514(3) . ?
 C2C C3C 1.533(3) . ?
 C2C C7C 1.563(4) . ?
 C6C H6CA 0.9700 . ?
 C6C H6CB 0.9700 . ?
 C6C C1C 1.537(4) . ?
 C6C C5C 1.534(3) . ?
 C4C H4CA 0.9700 . ?
 C4C H4CB 0.9700 . ?
 C4C C5C 1.517(4) . ?
 C4C C3C 1.541(4) . ?
 C1C H1CB 0.9800 . ?
 C5C H5C 0.9800 . ?
 C5C C10C 1.543(4) . ?
 C3C H3CA 0.9700 . ?
 C3C H3CB 0.9700 . ?
 C7C H7C 0.9800 . ?
 C7C C8C 1.530(4) . ?
 C7C C9C 1.525(4) . ?
 C8C H8CA 0.9600 . ?
 C8C H8CB 0.9600 . ?
 C8C H8CC 0.9600 . ?
 C9C H9CA 0.9600 . ?
 C9C H9CB 0.9600 . ?
 C9C H9CC 0.9600 . ?
 C10C H10G 0.9600 . ?
 C10C H10H 0.9600 . ?
 C10C H10I 0.9600 . ?

loop_
  _geom_angle_atom_site_label_1
  _geom_angle_atom_site_label_2
  _geom_angle_atom_site_label_3
  _geom_angle
  _geom_angle_site_symmetry_1
  _geom_angle_site_symmetry_3
  _geom_angle_publ_flag
 H1B O1 H1A 87.2 . . ?
 C1 O1 H1B 109.5 . . ?
 C1 O1 H1A 112(5) . . ?
 O1 C1 H1 108.7 . . ?
 O1 C1 C2 109.41(19) . . ?
 O1 C1 C6 110.27(17) . . ?
 C2 C1 H1 108.7 . . ?
 C6 C1 H1 108.7 . . ?
 C6 C1 C2 111.06(19) . . ?
 C1 C2 H2 106.6 . . ?
 C1 C2 C3 109.6(2) . . ?
 C1 C2 C7 112.99(19) . . ?
 C3 C2 H2 106.6 . . ?
 C3 C2 C7 114.00(18) . . ?
 C7 C2 H2 106.6 . . ?
 C2 C3 H3A 109.3 . . ?
 C2 C3 H3B 109.3 . . ?
 H3A C3 H3B 107.9 . . ?
 C4 C3 C2 111.79(18) . . ?
 C4 C3 H3A 109.3 . . ?
 C4 C3 H3B 109.3 . . ?
 C3 C4 H4A 109.4 . . ?
 C3 C4 H4B 109.4 . . ?
 C3 C4 C5 111.3(2) . . ?
 H4A C4 H4B 108.0 . . ?
 C5 C4 H4A 109.4 . . ?
 C5 C4 H4B 109.4 . . ?
 C4 C5 H5 108.3 . . ?
 C4 C5 C6 109.3(2) . . ?
 C4 C5 C10 111.6(3) . . ?
 C6 C5 H5 108.3 . . ?
 C10 C5 H5 108.3 . . ?
 C10 C5 C6 111.0(2) . . ?
 C1 C6 C5 113.13(18) . . ?
 C1 C6 H6A 109.0 . . ?
 C1 C6 H6B 109.0 . . ?
 C5 C6 H6A 109.0 . . ?
 C5 C6 H6B 109.0 . . ?
 H6A C6 H6B 107.8 . . ?
 C2 C7 H7 107.0 . . ?
 C8 C7 C2 114.1(2) . . ?
 C8 C7 H7 107.0 . . ?
 C8 C7 C9 110.4(2) . . ?
 C9 C7 C2 111.1(2) . . ?
 C9 C7 H7 107.0 . . ?
 C7 C8 H8A 109.5 . . ?
 C7 C8 H8B 109.5 . . ?
 C7 C8 H8C 109.5 . . ?
 H8A C8 H8B 109.5 . . ?
 H8A C8 H8C 109.5 . . ?
 H8B C8 H8C 109.5 . . ?
 C7 C9 H9A 109.5 . . ?
 C7 C9 H9B 109.5 . . ?
 C7 C9 H9C 109.5 . . ?
 H9A C9 H9B 109.5 . . ?
 H9A C9 H9C 109.5 . . ?
 H9B C9 H9C 109.5 . . ?
 C5 C10 H10A 109.5 . . ?
 C5 C10 H10B 109.5 . . ?
 C5 C10 H10C 109.5 . . ?
 H10A C10 H10B 109.5 . . ?
 H10A C10 H10C 109.5 . . ?
 H10B C10 H10C 109.5 . . ?
 H1BA O1B H1BB 122(5) . . ?
 C1B O1B H1BA 118(3) . . ?
 C1B O1B H1BB 113(3) . . ?
 O1B C1B H1BC 108.1 . . ?
 O1B C1B C2B 112.9(2) . . ?
 O1B C1B C6B 108.0(2) . . ?
 C2B C1B H1BC 108.1 . . ?
 C6B C1B H1BC 108.1 . . ?
 C6B C1B C2B 111.6(2) . . ?
 C1B C2B H2B 106.3 . . ?
 C1B C2B C3B 108.8(2) . . ?
 C1B C2B C7B 114.3(2) . . ?
 C3B C2B H2B 106.3 . . ?
 C3B C2B C7B 114.1(2) . . ?
 C7B C2B H2B 106.3 . . ?
 C2B C3B H3BA 109.4 . . ?
 C2B C3B H3BB 109.4 . . ?
 H3BA C3B H3BB 108.0 . . ?
 C4B C3B C2B 111.1(3) . . ?
 C4B C3B H3BA 109.4 . . ?
 C4B C3B H3BB 109.4 . . ?
 C3B C4B H4BA 109.0 . . ?
 C3B C4B H4BB 109.0 . . ?
 H4BA C4B H4BB 107.8 . . ?
 C5B C4B C3B 112.8(2) . . ?
 C5B C4B H4BA 109.0 . . ?
 C5B C4B H4BB 109.0 . . ?
 C4B C5B H5B 107.4 . . ?
 C4B C5B C6B 110.0(2) . . ?
 C4B C5B C10B 112.9(3) . . ?
 C6B C5B H5B 107.4 . . ?
 C10B C5B H5B 107.4 . . ?
 C10B C5B C6B 111.3(3) . . ?
 C1B C6B C5B 112.4(2) . . ?
 C1B C6B H6BA 109.1 . . ?
 C1B C6B H6BB 109.1 . . ?
 C5B C6B H6BA 109.1 . . ?
 C5B C6B H6BB 109.1 . . ?
 H6BA C6B H6BB 107.8 . . ?
 C2B C7B H7B 106.2 . . ?
 C8B C7B C2B 115.1(2) . . ?
 C8B C7B H7B 106.2 . . ?
 C9B C7B C2B 112.2(2) . . ?
 C9B C7B H7B 106.2 . . ?
 C9B C7B C8B 110.4(3) . . ?
 C7B C8B H8BA 109.5 . . ?
 C7B C8B H8BB 109.5 . . ?
 C7B C8B H8BC 109.5 . . ?
 H8BA C8B H8BB 109.5 . . ?
 H8BA C8B H8BC 109.5 . . ?
 H8BB C8B H8BC 109.5 . . ?
 C7B C9B H9BA 109.5 . . ?
 C7B C9B H9BB 109.5 . . ?
 C7B C9B H9BC 109.5 . . ?
 H9BA C9B H9BB 109.5 . . ?
 H9BA C9B H9BC 109.5 . . ?
 H9BB C9B H9BC 109.5 . . ?
 C5B C10B H10D 109.5 . . ?
 C5B C10B H10E 109.5 . . ?
 C5B C10B H10F 109.5 . . ?
 H10D C10B H10E 109.5 . . ?
 H10D C10B H10F 109.5 . . ?
 H10E C10B H10F 109.5 . . ?
 H1CA O1C H1C 114(3) . . ?
 C1C O1C H1CA 112(3) . . ?
 C1C O1C H1C 110(4) . . ?
 C1C C2C H2C 106.5 . . ?
 C1C C2C C3C 109.9(2) . . ?
 C1C C2C C7C 113.07(19) . . ?
 C3C C2C H2C 106.5 . . ?
 C3C C2C C7C 113.9(2) . . ?
 C7C C2C H2C 106.5 . . ?
 H6CA C6C H6CB 107.8 . . ?
 C1C C6C H6CA 109.0 . . ?
 C1C C6C H6CB 109.0 . . ?
 C5C C6C H6CA 109.0 . . ?
 C5C C6C H6CB 109.0 . . ?
 C5C C6C C1C 112.8(2) . . ?
 H4CA C4C H4CB 108.0 . . ?
 C5C C4C H4CA 109.3 . . ?
 C5C C4C H4CB 109.3 . . ?
 C5C C4C C3C 111.6(2) . . ?
 C3C C4C H4CA 109.3 . . ?
 C3C C4C H4CB 109.3 . . ?
 O1C C1C C2C 110.2(2) . . ?
 O1C C1C C6C 110.47(19) . . ?
 O1C C1C H1CB 107.5 . . ?
 C2C C1C C6C 113.33(19) . . ?
 C2C C1C H1CB 107.5 . . ?
 C6C C1C H1CB 107.5 . . ?
 C6C C5C H5C 107.5 . . ?
 C6C C5C C10C 112.1(2) . . ?
 C4C C5C C6C 109.5(2) . . ?
 C4C C5C H5C 107.5 . . ?
 C4C C5C C10C 112.6(2) . . ?
 C10C C5C H5C 107.5 . . ?
 C2C C3C C4C 112.5(2) . . ?
 C2C C3C H3CA 109.1 . . ?
 C2C C3C H3CB 109.1 . . ?
 C4C C3C H3CA 109.1 . . ?
 C4C C3C H3CB 109.1 . . ?
 H3CA C3C H3CB 107.8 . . ?
 C2C C7C H7C 107.0 . . ?
 C8C C7C C2C 113.7(2) . . ?
 C8C C7C H7C 107.0 . . ?
 C9C C7C C2C 111.8(2) . . ?
 C9C C7C H7C 107.0 . . ?
 C9C C7C C8C 110.1(2) . . ?
 C7C C8C H8CA 109.5 . . ?
 C7C C8C H8CB 109.5 . . ?
 C7C C8C H8CC 109.5 . . ?
 H8CA C8C H8CB 109.5 . . ?
 H8CA C8C H8CC 109.5 . . ?
 H8CB C8C H8CC 109.5 . . ?
 C7C C9C H9CA 109.5 . . ?
 C7C C9C H9CB 109.5 . . ?
 C7C C9C H9CC 109.5 . . ?
 H9CA C9C H9CB 109.5 . . ?
 H9CA C9C H9CC 109.5 . . ?
 H9CB C9C H9CC 109.5 . . ?
 C5C C10C H10G 109.5 . . ?
 C5C C10C H10H 109.5 . . ?
 C5C C10C H10I 109.5 . . ?
 H10G C10C H10H 109.5 . . ?
 H10G C10C H10I 109.5 . . ?
 H10H C10C H10I 109.5 . . ?

loop_
  _geom_torsion_atom_site_label_1
  _geom_torsion_atom_site_label_2
  _geom_torsion_atom_site_label_3
  _geom_torsion_atom_site_label_4
  _geom_torsion
  _geom_torsion_site_symmetry_1
  _geom_torsion_site_symmetry_2
  _geom_torsion_site_symmetry_3
  _geom_torsion_site_symmetry_4
  _geom_torsion_publ_flag
 O1 C1 C2 C3 176.49(18) . . . . ?
 O1 C1 C2 C7 -55.2(3) . . . . ?
 O1 C1 C6 C5 -177.0(2) . . . . ?
 C1 C2 C3 C4 -56.5(3) . . . . ?
 C1 C2 C7 C8 -74.0(2) . . . . ?
 C1 C2 C7 C9 160.5(2) . . . . ?
 C2 C1 C6 C5 -55.5(3) . . . . ?
 C2 C3 C4 C5 58.2(3) . . . . ?
 C3 C2 C7 C8 52.1(3) . . . . ?
 C3 C2 C7 C9 -73.5(3) . . . . ?
 C3 C4 C5 C6 -55.7(3) . . . . ?
 C3 C4 C5 C10 -178.9(2) . . . . ?
 C4 C5 C6 C1 55.2(3) . . . . ?
 C6 C1 C2 C3 54.5(2) . . . . ?
 C6 C1 C2 C7 -177.14(19) . . . . ?
 C7 C2 C3 C4 175.7(2) . . . . ?
 C10 C5 C6 C1 178.7(2) . . . . ?
 O1B C1B C2B C3B 179.2(2) . . . . ?
 O1B C1B C2B C7B -51.9(3) . . . . ?
 O1B C1B C6B C5B 178.39(18) . . . . ?
 C1B C2B C3B C4B -56.7(3) . . . . ?
 C1B C2B C7B C8B -68.1(3) . . . . ?
 C1B C2B C7B C9B 164.5(3) . . . . ?
 C2B C1B C6B C5B -57.0(3) . . . . ?
 C2B C3B C4B C5B 56.3(4) . . . . ?
 C3B C2B C7B C8B 58.0(3) . . . . ?
 C3B C2B C7B C9B -69.4(3) . . . . ?
 C3B C4B C5B C6B -53.2(4) . . . . ?
 C3B C4B C5B C10B -178.3(3) . . . . ?
 C4B C5B C6B C1B 53.4(3) . . . . ?
 C6B C1B C2B C3B 57.4(3) . . . . ?
 C6B C1B C2B C7B -173.7(2) . . . . ?
 C7B C2B C3B C4B 174.3(2) . . . . ?
 C10B C5B C6B C1B 179.3(2) . . . . ?
 C1C C2C C3C C4C -53.6(3) . . . . ?
 C1C C2C C7C C8C -63.6(3) . . . . ?
 C1C C2C C7C C9C 171.0(2) . . . . ?
 C1C C6C C5C C4C 54.1(3) . . . . ?
 C1C C6C C5C C10C 179.8(2) . . . . ?
 C5C C6C C1C O1C -177.77(18) . . . . ?
 C5C C6C C1C C2C -53.6(3) . . . . ?
 C5C C4C C3C C2C 57.1(3) . . . . ?
 C3C C2C C1C O1C 176.16(17) . . . . ?
 C3C C2C C1C C6C 51.8(2) . . . . ?
 C3C C2C C7C C8C 62.8(3) . . . . ?
 C3C C2C C7C C9C -62.6(3) . . . . ?
 C3C C4C C5C C6C -55.7(3) . . . . ?
 C3C C4C C5C C10C 178.9(2) . . . . ?
 C7C C2C C1C O1C -55.3(2) . . . . ?
 C7C C2C C1C C6C -179.68(18) . . . . ?
 C7C C2C C3C C4C 178.3(2) . . . . ?

_shelx_res_file
;
TITL men in P-1
    alpha_dl_0.01mpa.res
    created by SHELXL-2018/3 at 12:46:13 on 16-Sep-2022
CELL 0.71073 12.0351 12.5356 12.8592 117.563 98.609 103.929
ZERR 6 0.0066 0.0061 0.0088 0.058 0.051 0.045
LATT 1
SFAC C H O
UNIT 60 120 6
EQIV $1 2-X,2-Y,-Z
EQIV $2 1-X,2-Y,-Z
ISOR 0.01 0.02
DFIX 0.82 0.001 O1 H1b
DFIX 0.82 0.001 O1 H1a
DFIX 0.82 0.001 O1B H1Ba
DFIX 0.82 0.001 O1B H1Bb
DFIX 0.82 0.001 O1C H1Ca
DFIX 1.14 0.001 H1b H1Bb
DFIX 1.14 0.001 H1Ba H1Ca
DFIX 1.14 0.001 H1C H1C_$1

L.S. 24
PLAN  17
CONF
RTAB oh O1 H1a_$2
RTAB oo O1 O1_$2
RTAB oo O1 H1a_$2 O1_$2
RTAB oh H1b O1B
RTAB oo O1 O1B
RTAB oo O1 H1b O1B
RTAB oh H1Bb O1
RTAB oo O1 H1Bb O1B
RTAB oh H1Ba O1C
RTAB oo O1C O1B
RTAB oo O1B H1Ba O1C
RTAB oh H1Ca O1B
RTAB oo O1B H1Ca O1C
RTAB oh H1C O1C_$1
RTAB oo O1C O1C_$1
RTAB oo O1C H1C O1C_$1
RTAB ccc H9a C9 C7 H7
RTAB ccc H8a C8 C7 H7
RTAB ccc C3 C2 C7 C8
RTAB ccc H5 C5 C10 H10c
RTAB ccc H1a O1 C1 C6
RTAB ccc H9Ba C9B C7B H7B
RTAB ccc H8Ba C8B C7B H7B
RTAB ccc C3B C2B C7B C8B
RTAB ccc H5B C5B C10B H10f
RTAB ccc H1Bb O1B C1B C6B
RTAB ccc H9Ca C9C C7C H7C
RTAB ccc H8Ca C8C C7C H7C
RTAB ccc C3C C2C C7C C8C
RTAB ccc H5C C5C C10C H10i
RTAB ccc H1C O1C C1C C6C
RTAB tors C1B_$2 O1B_$2 O1_$2 C1_$2
RTAB tors C1_$2 O1_$2 O1 C1
RTAB tors C1 O1 O1B C1B
RTAB tors C1B O1B O1C C1C
RTAB tors C1C O1C O1C_$1 C1C_$1
RTAB tors C1C_$1 O1C_$1 O1B_$1 C1B_$1
RTAB tors O1C_$2 O1B_$2 O1_$2 O1
RTAB tors O1B_$2 O1_$2 O1 O1B
RTAB tors O1_$2 O1 O1B O1C
RTAB tors O1 O1B O1C O1C_$1
RTAB tors O1B O1C O1C_$1 O1B_$1
RTAB tors O1C O1C_$1 O1B_$1 O1_$1
BOND $h
MORE -1
fmap 2
acta
OMIT 0 50
OMIT 6 5 4
OMIT 3 -4 6
OMIT 3 -5 6
OMIT -1 -1 1
OMIT 1 1 0
OMIT 2 1 0
OMIT -13 4 3
OMIT -1 -2 2
OMIT 1 0 1
OMIT 2 -2 1
OMIT 0 -9 9
OMIT 8 -5 10
OMIT 2 -4 3
OMIT 4 -7 3
OMIT 0 -3 4
OMIT -12 -3 1
REM <olex2.extras>
REM <HklSrc "%.\\alpha_dl_0.01mpa.hkl">
REM </olex2.extras>

WGHT    0.090200
EXTI    0.011023
FVAR       0.20311
O1    3    0.547049    1.075133    0.125206    11.00000    0.09196    0.05170 =
         0.06399    0.02295    0.02547    0.02413
PART 1
AFIX  83
H1B   2    0.613457    1.069264    0.125246    10.50000   -1.50000
AFIX   0
PART -1
H1A   2    0.529100    1.037171    0.049890    10.50000   -1.50000
PART 0
C1    1    0.558089    1.208495    0.178591    11.00000    0.06909    0.05365 =
         0.06114    0.02507    0.02001    0.02402
AFIX  13
H1    2    0.480130    1.212303    0.148775    11.00000   -1.50000
AFIX   0
C2    1    0.592725    1.273903    0.319027    11.00000    0.05997    0.06003 =
         0.05727    0.02326    0.01549    0.01941
AFIX  13
H2    2    0.670784    1.268513    0.345713    11.00000   -1.50000
AFIX   0
C3    1    0.612289    1.417737    0.376704    11.00000    0.07184    0.05857 =
         0.06557    0.01740    0.02026    0.02060
AFIX  23
H3A   2    0.536947    1.427415    0.351892    11.00000   -1.50000
H3B   2    0.637542    1.459362    0.465686    11.00000   -1.50000
AFIX   0
C4    1    0.706519    1.483394    0.337869    11.00000    0.08243    0.05639 =
         0.09915    0.03015    0.02743    0.02124
AFIX  23
H4A   2    0.783259    1.478919    0.367531    11.00000   -1.50000
H4B   2    0.715434    1.573424    0.374967    11.00000   -1.50000
AFIX   0
C5    1    0.671888    1.420332    0.198561    11.00000    0.09386    0.06903 =
         0.10471    0.05216    0.04780    0.03913
AFIX  13
H5    2    0.596460    1.429775    0.170649    11.00000   -1.50000
AFIX   0
C6    1    0.650598    1.276253    0.139659    11.00000    0.08243    0.06529 =
         0.07440    0.03694    0.03500    0.03318
AFIX  23
H6A   2    0.623795    1.235570    0.050803    11.00000   -1.50000
H6B   2    0.726075    1.265692    0.162138    11.00000   -1.50000
AFIX   0
C7    1    0.505034    1.204685    0.362750    11.00000    0.07354    0.07553 =
         0.06663    0.03214    0.02702    0.02366
AFIX  13
H7    2    0.488316    1.112344    0.310167    11.00000   -1.50000
AFIX   0
C8    1    0.384045    1.224228    0.350431    11.00000    0.07502    0.08581 =
         0.10111    0.04095    0.03517    0.02279
AFIX  33
H8A   2    0.348813    1.200367    0.267199    11.00000   -1.20000
H8B   2    0.331353    1.171572    0.371206    11.00000   -1.20000
H8C   2    0.396105    1.313000    0.405164    11.00000   -1.20000
AFIX   0
C9    1    0.563013    1.242265    0.495176    11.00000    0.10949    0.15329 =
         0.08240    0.06811    0.04103    0.04342
AFIX  33
H9A   2    0.638704    1.229549    0.501562    11.00000   -1.20000
H9B   2    0.575690    1.331099    0.550407    11.00000   -1.20000
H9C   2    0.510938    1.189671    0.516449    11.00000   -1.20000
AFIX   0
C10   1    0.767669    1.484435    0.158795    11.00000    0.13422    0.08398 =
         0.16623    0.08106    0.08637    0.05152
AFIX  33
H10A  2    0.743164    1.442524    0.070668    11.00000   -1.20000
H10B  2    0.777198    1.573609    0.194238    11.00000   -1.20000
H10C  2    0.842666    1.477343    0.186560    11.00000   -1.20000
AFIX   0

O1B   3    0.746914    1.009078    0.125451    11.00000    0.09258    0.13116 =
         0.10874    0.09446    0.03887    0.04356
PART -1
H1BA  2    0.804048    1.032227    0.103655    10.50000   -1.50000
PART 1
H1BB  2    0.698616    1.046346    0.139300    10.50000   -1.50000
PART 0
C1B   1    0.762196    0.952128    0.198610    11.00000    0.08723    0.09277 =
         0.07558    0.05869    0.03932    0.04674
AFIX  13
H1BC  2    0.821848    0.911032    0.177806    11.00000   -1.50000
AFIX   0
C2B   1    0.806779    1.050335    0.336582    11.00000    0.07667    0.08698 =
         0.07812    0.04566    0.03708    0.03509
AFIX  13
H2B   2    0.742683    1.084666    0.355936    11.00000   -1.50000
AFIX   0
C3B   1    0.818495    0.979711    0.406365    11.00000    0.10064    0.13639 =
         0.08357    0.07453    0.03703    0.04508
AFIX  23
H3BA  2    0.879612    0.941646    0.388092    11.00000   -1.50000
H3BB  2    0.843608    1.040894    0.494257    11.00000   -1.50000
AFIX   0
C4B   1    0.699174    0.874383    0.370007    11.00000    0.12184    0.13842 =
         0.11200    0.09556    0.05074    0.04418
AFIX  23
H4BA  2    0.710398    0.829343    0.412754    11.00000   -1.50000
H4BB  2    0.640646    0.913946    0.396324    11.00000   -1.50000
AFIX   0
C5B   1    0.650277    0.777942    0.232519    11.00000    0.11033    0.08864 =
         0.12400    0.07071    0.05731    0.05089
AFIX  13
H5B   2    0.707742    0.734189    0.209502    11.00000   -1.50000
AFIX   0
C6B   1    0.643323    0.847986    0.162447    11.00000    0.08924    0.07650 =
         0.07791    0.04372    0.03675    0.03337
AFIX  23
H6BA  2    0.619359    0.786110    0.074808    11.00000   -1.50000
H6BB  2    0.582225    0.886521    0.178527    11.00000   -1.50000
AFIX   0
C7B   1    0.920262    1.167008    0.377713    11.00000    0.07455    0.09653 =
         0.09430    0.04529    0.03110    0.02820
AFIX  13
H7B   2    0.904163    1.198489    0.322136    11.00000   -1.50000
AFIX   0
C8B   1    1.034592    1.136513    0.366108    11.00000    0.08138    0.14796 =
         0.11142    0.07616    0.04253    0.04920
AFIX  33
H8BA  2    1.019828    1.066554    0.284361    11.00000   -1.20000
H8BB  2    1.097366    1.210990    0.382021    11.00000   -1.20000
H8BC  2    1.058586    1.112792    0.424635    11.00000   -1.20000
AFIX   0
C9B   1    0.941460    1.277573    0.506481    11.00000    0.08840    0.13039 =
         0.13503    0.00592    0.03706    0.00789
AFIX  33
H9BA  2    0.868779    1.295647    0.512381    11.00000   -1.20000
H9BB  2    0.965109    1.254376    0.565529    11.00000   -1.20000
H9BC  2    1.003889    1.352573    0.522915    11.00000   -1.20000
AFIX   0
C10B  1    0.529390    0.675080    0.195512    11.00000    0.14130    0.08789 =
         0.16323    0.07766    0.07100    0.04272
AFIX  33
H10D  2    0.502716    0.616858    0.107972    11.00000   -1.20000
H10E  2    0.537864    0.628398    0.236145    11.00000   -1.20000
H10F  2    0.471521    0.715256    0.219132    11.00000   -1.20000
AFIX   0

O1C   3    0.938302    1.081081    0.055386    11.00000    0.09369    0.08378 =
         0.10222    0.06888    0.03608    0.03199
H1CA  2    0.872939    1.039463    0.053019    10.50000   -1.50000
PART -1
H1C   2    0.974250    1.034578    0.011233    10.50000   -1.50000
PART 1
C2C   1    1.051284    1.251611    0.030163    11.00000    0.07273    0.06404 =
         0.07203    0.04061    0.03108    0.02607
AFIX  13
H2C   2    1.079851    1.189773   -0.029142    11.00000   -1.50000
AFIX   0
PART 0
C6C   1    0.835237    1.109645   -0.104281    11.00000    0.08023    0.06479 =
         0.06782    0.03696    0.02750    0.02555
AFIX  23
H6CA  2    0.857169    1.042721   -0.164607    11.00000   -1.50000
H6CB  2    0.757523    1.069096   -0.100702    11.00000   -1.50000
AFIX   0
C4C   1    0.947972    1.276128   -0.142100    11.00000    0.11044    0.08174 =
         0.08206    0.05574    0.03195    0.02666
AFIX  23
H4CA  2    0.941889    1.339254   -0.164127    11.00000   -1.50000
H4CB  2    0.976207    1.216110   -0.202077    11.00000   -1.50000
AFIX   0
C1C   1    0.928747    1.175077    0.022371    11.00000    0.07743    0.06461 =
         0.06805    0.04137    0.03040    0.03006
AFIX  13
H1CB  2    0.899949    1.235151    0.083171    11.00000   -1.50000
AFIX   0
C5C   1    0.824813    1.204070   -0.146342    11.00000    0.08931    0.07911 =
         0.07409    0.04425    0.02410    0.03110
AFIX  13
H5C   2    0.797558    1.267339   -0.086880    11.00000   -1.50000
AFIX   0
C3C   1    1.039459    1.344610   -0.013320    11.00000    0.09087    0.06464 =
         0.08056    0.04316    0.02640    0.01715
AFIX  23
H3CA  2    1.117328    1.387284   -0.015059    11.00000   -1.50000
H3CB  2    1.014718    1.410023    0.045199    11.00000   -1.50000
AFIX   0
C7C   1    1.146100    1.317249    0.158920    11.00000    0.07621    0.07992 =
         0.08236    0.04272    0.01888    0.02316
AFIX  13
H7C   2    1.146845    1.249462    0.176893    11.00000   -1.50000
AFIX   0
C8C   1    1.115887    1.418134    0.263820    11.00000    0.10335    0.11832 =
         0.07509    0.03184    0.01408    0.03646
AFIX  33
H8CA  2    1.036251    1.380582    0.263675    11.00000   -1.20000
H8CB  2    1.172461    1.447711    0.340997    11.00000   -1.20000
H8CC  2    1.119990    1.489410    0.252613    11.00000   -1.20000
AFIX   0
C9C   1    1.272483    1.375504    0.157929    11.00000    0.08188    0.13447 =
         0.13074    0.07058    0.02791    0.02587
AFIX  33
H9CA  2    1.290584    1.311520    0.091851    11.00000   -1.20000
H9CB  2    1.276969    1.446677    0.146464    11.00000   -1.20000
H9CC  2    1.329439    1.404979    0.234848    11.00000   -1.20000
AFIX   0
C10C  1    0.730963    1.136757   -0.273761    11.00000    0.11899    0.11021 =
         0.08627    0.05652    0.01482    0.03791
AFIX  33
H10G  2    0.654837    1.092677   -0.271785    11.00000   -1.20000
H10H  2    0.723155    1.199793   -0.294120    11.00000   -1.20000
H10I  2    0.756497    1.075917   -0.334666    11.00000   -1.20000
AFIX   0
HKLF 4


REM  men in P-1
REM wR2 = 0.1851, GooF = S = 0.999, Restrained GooF = 1.005 for all data
REM R1 = 0.0585 for 2997 Fo > 4sig(Fo) and 0.1084 for all 5556 data
REM 314 parameters refined using 206 restraints

END

WGHT      0.0902      0.0000

REM Highest difference peak  0.237,  deepest hole -0.152,  1-sigma level  0.031
Q1    1   0.7845  1.0951  0.2048  11.00000  0.05    0.24
Q2    1   0.9589  1.1266 -0.0481  11.00000  0.05    0.15
Q3    1   1.0024  1.2952  0.0670  11.00000  0.05    0.15
Q4    1   0.8607  1.1433 -0.2119  11.00000  0.05    0.15
Q5    1   1.0021  1.2191  0.5652  11.00000  0.05    0.14
Q6    1   0.8813  1.3026 -0.0858  11.00000  0.05    0.12
Q7    1   0.8415  1.6046  0.2542  11.00000  0.05    0.11
Q8    1   1.1115  1.2566  0.2123  11.00000  0.05    0.11
Q9    1   0.7302  1.0011  0.2484  11.00000  0.05    0.11
Q10   1   0.5191  1.2613  0.2718  11.00000  0.05    0.10
Q11   1   0.5567  1.3849  0.5457  11.00000  0.05    0.10
Q12   1   0.8920  1.0828  0.3383  11.00000  0.05    0.10
Q13   1   0.7366  0.9844 -0.3317  11.00000  0.05    0.10
Q14   1   0.4464  0.6846  0.1430  11.00000  0.05    0.10
Q15   1   0.6979  1.4571  0.0716  11.00000  0.05    0.10
Q16   1   1.0385  1.2945  0.2420  11.00000  0.05    0.09
Q17   1   0.8430  1.0174  0.2941  11.00000  0.05    0.09
;
_shelx_res_checksum                26464
_shelx_hkl_file
;
   0   0   1   76.61    0.42
   0   0   1   76.89    0.43
   0   0   1   76.98    0.36
   0   0   1   77.89    0.49
   0   0   2   66.78    0.48
   0   0   2   67.87    0.65
   0   0   2   66.74    0.57
   0   0   3   24.83    0.44
   0   0   3   25.12    0.36
   0   0   3   26.22    0.49
   0   0   3   26.19    0.45
   0   0   4  147.68    1.25
   0   0   4  146.57    1.37
   0   0   4  145.23    0.99
   0   0   4  144.45    1.25
   0   0   5    5.11    0.27
   0   0   5    5.05    0.21
   0   0   5    5.11    0.29
   0   0   6   65.57    1.07
   0   0   6   65.30    1.18
   0   0   7    0.07    0.07
   0   0   8    8.74    0.54
   0   0   8    8.25    0.50
   0   0   9    0.84    0.18
   0   0   9    0.97    0.18
   0   0   9    0.90    0.19
   0   0   9    1.07    0.20
   0   0   9    0.99    0.17
   0   0  10    0.49    0.14
   0   0  10    0.48    0.13
   0   0  10    0.30    0.15
   0   0  11    0.02    0.07
   0   0  11    0.02    0.08
   0   0  12    0.03    0.06
   0   0  13    0.15    0.05
   0  -1  13    0.11    0.06
   0  -1  12    0.12    0.09
   0  -1  11    0.11    0.08
   0  -1  11    0.16    0.11
   0  -1  10   -0.03    0.08
   0  -1  10    0.14    0.09
   0  -1   9    2.66    0.31
   0  -1   9    2.77    0.32
   0  -1   9    2.17    0.22
   0  -1   8    1.29    0.20
   0  -1   7    4.31    0.33
   0  -1   6    2.15    0.21
   0  -1   5   49.33    0.72
   0  -1   5   48.48    0.85
   0  -1   4    1.24    0.13
   0  -1   4    1.43    0.12
   0  -1   3   79.07    0.80
   0  -1   3   80.60    0.71
   0  -1   2    8.74    0.21
   0  -1   2    8.70    0.20
   0  -1   1   88.30    0.53
   0  -1   0  112.98    0.49
   0   1   0  110.75    0.39
   0   1   1   29.53    0.24
   0   1   1   28.41    0.34
   0   1   1   29.35    0.35
   0   1   2   80.30    0.72
   0   1   2   78.03    0.72
   0   1   2   80.03    0.47
   0   1   2   80.10    0.76
   0   1   3   14.53    0.37
   0   1   3   13.91    0.35
   0   1   3   14.71    0.40
   0   1   3   13.91    0.24
   0   1   4   95.08    1.09
   0   1   4   95.69    0.72
   0   1   4   95.74    1.17
   0   1   4   96.54    1.06
   0   1   5    3.76    0.25
   0   1   5    3.83    0.27
   0   1   5    3.71    0.24
   0   1   6   11.43    0.53
   0   1   6   11.97    0.50
   0   1   7    2.06    0.22
   0   1   7    1.97    0.25
   0   1   8    0.03    0.08
   0   1   8    0.08    0.09
   0   1   8   -0.04    0.06
   0   1   9    0.24    0.11
   0   1   9    0.07    0.09
   0   1   9    0.42    0.15
   0   1  10   -0.01    0.07
   0   1  10   -0.03    0.05
   0   1  11    0.06    0.07
   0   1  11    0.21    0.10
   0   1  12    0.31    0.09
   0  -2  14    0.14    0.06
   0  -2  13    0.36    0.10
   0  -2  12    0.08    0.08
   0  -2  11    0.34    0.15
   0  -2  11    0.34    0.11
   0  -2  11    0.14    0.11
   0  -2  10    4.59    0.42
   0  -2  10    4.80    0.35
   0  -2  10    5.21    0.45
   0  -2   9    4.91    0.41
   0  -2   9    5.19    0.45
   0  -2   9    4.88    0.42
   0  -2   8    3.78    0.33
   0  -2   8    3.27    0.28
   0  -2   7    1.44    0.18
   0  -2   7    0.99    0.15
   0  -2   6    8.87    0.39
   0  -2   5    0.58    0.10
   0  -2   5    0.71    0.10
   0  -2   4    0.38    0.07
   0  -2   4    0.46    0.08
   0  -2   3   79.32    0.79
   0  -2   3   79.09    0.73
   0  -2   2   61.99    0.60
   0  -2   2   60.36    0.62
   0  -2   2   61.76    0.46
   0  -2   1   54.45    0.50
   0   2   0   81.81    0.47
   0  -2   0   81.73    0.62
   0   2   1   46.96    0.56
   0   2   1   47.68    0.51
   0   2   2    0.02    0.04
   0   2   2    0.02    0.02
   0   2   2    0.02    0.04
   0   2   3    4.55    0.23
   0   2   3    4.43    0.23
   0   2   3    4.29    0.23
   0   2   4   29.00    0.68
   0   2   4   30.41    0.68
   0   2   4   30.46    0.65
   0   2   5    1.39    0.17
   0   2   5    1.22    0.16
   0   2   6   20.13    0.70
   0   2   6   18.35    0.69
   0   2   7    0.86    0.16
   0   2   7    0.64    0.15
   0   2   7    0.65    0.15
   0   2   7    0.65    0.14
   0   2   8    0.12    0.10
   0   2   8    0.14    0.09
   0   2   9   -0.01    0.07
   0   2   9    0.16    0.11
   0   2   9    0.01    0.06
   0   2  10    0.13    0.08
   0   2  10   -0.03    0.07
   0   2  11    0.08    0.07
   0   2  11    0.05    0.06
   0   2  12   -0.01    0.03
   0  -3  14    0.00    0.05
   0  -3  13    0.21    0.09
   0  -3  12    0.26    0.12
   0  -3  12    0.15    0.09
   0  -3  12    0.29    0.10
   0  -3  11    4.75    0.44
   0  -3  11    4.73    0.46
   0  -3  11    4.95    0.36
   0  -3  10    1.65    0.25
   0  -3  10    1.82    0.28
   0  -3  10    1.68    0.27
   0  -3   9    7.11    0.44
   0  -3   9    7.19    0.52
   0  -3   9    6.77    0.45
   0  -3   8    0.97    0.16
   0  -3   8    0.93    0.17
   0  -3   7    2.07    0.21
   0  -3   7    2.21    0.22
   0  -3   6    3.63    0.26
   0  -3   6    3.89    0.25
   0  -3   5    0.01    0.05
   0  -3   4    1.06    0.10
   0  -3   4    1.24    0.13
   0  -3   3   71.06    0.60
   0  -3   3   73.24    0.80
   0  -3   2   67.00    0.34
   0  -3   2   66.99    0.71
   0  -3   1   76.94    0.73
   0  -3   0   13.57    0.32
   0   3   0   13.87    0.24
   0   3   0   14.33    0.34
   0   3   1    1.05    0.09
   0   3   1    1.07    0.11
   0   3   2    0.11    0.05
   0   3   2    0.08    0.04
   0   3   3   15.47    0.47
   0   3   3   15.12    0.48
   0   3   3   15.05    0.45
   0   3   4    1.56    0.17
   0   3   4    1.56    0.17
   0   3   4    1.41    0.16
   0   3   5    1.23    0.18
   0   3   5    1.46    0.19
   0   3   6    0.09    0.08
   0   3   6    0.21    0.09
   0   3   6    0.19    0.08
   0   3   6    0.03    0.07
   0   3   7    3.08    0.28
   0   3   7    3.14    0.29
   0   3   7    3.40    0.35
   0   3   8    0.11    0.08
   0   3   8    0.00    0.07
   0   3   8    0.16    0.11
   0   3   9   -0.15    0.08
   0   3   9   -0.11    0.10
   0   3   9   -0.16    0.08
   0   3  10    0.04    0.07
   0   3  10    0.21    0.08
   0   3  11    0.08    0.05
   0  -4  15    0.02    0.03
   0  -4  14    0.02    0.05
   0  -4  13    0.33    0.09
   0  -4  13    0.16    0.11
   0  -4  12    1.21    0.18
   0  -4  12    1.03    0.22
   0  -4  11   15.72    0.83
   0  -4  11   15.36    0.78
   0  -4  10    2.15    0.30
   0  -4  10    2.05    0.26
   0  -4  10    1.89    0.26
   0  -4   9    3.08    0.29
   0  -4   9    3.06    0.34
   0  -4   9    3.00    0.30
   0  -4   8    0.30    0.10
   0  -4   8    0.58    0.14
   0  -4   7    0.08    0.07
   0  -4   7   -0.03    0.07
   0  -4   6   11.14    0.39
   0  -4   6   11.33    0.46
   0  -4   5    9.83    0.31
   0  -4   5    9.61    0.38
   0  -4   4   10.23    0.36
   0  -4   4    9.86    0.25
   0  -4   3   12.71    0.19
   0  -4   3   13.19    0.38
   0  -4   2   42.43    0.64
   0  -4   1   34.56    0.58
   0   4   0   16.63    0.44
   0  -4   0   16.18    0.43
   0   4   0   16.90    0.31
   0   4   1    1.61    0.10
   0   4   1    1.87    0.16
   0   4   1    1.65    0.12
   0   4   2   15.73    0.50
   0   4   2   15.16    0.43
   0   4   3    4.10    0.28
   0   4   3    4.15    0.26
   0   4   3    3.98    0.27
   0   4   4    2.81    0.24
   0   4   4    2.49    0.24
   0   4   5    0.37    0.12
   0   4   5    0.27    0.09
   0   4   5    0.32    0.10
   0   4   5    0.23    0.09
   0   4   6   14.78    0.63
   0   4   6   13.55    0.57
   0   4   7    0.36    0.12
   0   4   7    0.15    0.09
   0   4   7    0.08    0.10
   0   4   7    0.09    0.06
   0   4   8    0.29    0.10
   0   4   8    0.32    0.11
   0   4   8    0.20    0.12
   0   4   9   -0.04    0.06
   0   4   9    0.01    0.08
   0   4  10    0.00    0.06
   0   4  10    0.39    0.08
   0  -5  15    0.03    0.04
   0  -5  14    0.13    0.08
   0  -5  13   -0.08    0.09
   0  -5  13    0.00    0.05
   0  -5  12    0.01    0.09
   0  -5  12    0.06    0.11
   0  -5  11   -0.05    0.11
   0  -5  10    0.81    0.18
   0  -5  10    0.70    0.19
   0  -5  10    0.80    0.17
   0  -5   9    1.47    0.20
   0  -5   9    1.46    0.24
   0  -5   9    1.56    0.23
   0  -5   9    1.56    0.22
   0  -5   8    4.01    0.33
   0  -5   8    3.78    0.29
   0  -5   7    6.43    0.39
   0  -5   7    5.96    0.31
   0  -5   6    3.17    0.25
   0  -5   6    3.34    0.20
   0  -5   5   11.81    0.30
   0  -5   5   10.78    0.42
   0  -5   4   47.10    0.82
   0  -5   3   11.26    0.39
   0  -5   2    0.99    0.12
   0  -5   1   19.88    0.53
   0   5   0    0.05    0.06
   0  -5   0   -0.05    0.05
   0   5   1   41.74    0.86
   0   5   2    2.80    0.24
   0   5   3   -0.09    0.07
   0   5   4    1.40    0.21
   0   5   4    1.40    0.18
   0   5   4    1.43    0.20
   0   5   4    1.24    0.18
   0   5   5    7.55    0.45
   0   5   5    7.66    0.43
   0   5   6    0.08    0.09
   0   5   6    0.12    0.10
   0   5   6    0.04    0.06
   0   5   7    0.66    0.13
   0   5   7    0.52    0.17
   0   5   7    0.64    0.13
   0   5   8   -0.04    0.09
   0   5   8    0.12    0.07
   0   5   9    0.12    0.08
   0   5   9    0.43    0.09
   0  -6  15    0.11    0.06
   0  -6  14    0.20    0.07
   0  -6  14    0.04    0.06
   0  -6  13    0.07    0.08
   0  -6  13    0.25    0.13
   0  -6  12    2.83    0.37
   0  -6  11    0.66    0.20
   0  -6  10    0.92    0.21
   0  -6  10    0.93    0.20
   0  -6   9    2.16    0.27
   0  -6   9    1.98    0.27
   0  -6   9    2.16    0.29
   0  -6   8    0.21    0.10
   0  -6   7    8.79    0.47
   0  -6   6    1.90    0.21
   0  -6   5    2.77    0.23
   0  -6   4    0.57    0.11
   0  -6   3    2.72    0.22
   0  -6   2   -0.10    0.05
   0  -6   1    0.00    0.05
   0   6  -1   -0.01    0.05
   0   6   0    7.69    0.39
   0   6   1    0.91    0.16
   0   6   2    0.08    0.06
   0   6   3    0.04    0.07
   0   6   3    0.08    0.09
   0   6   3    0.07    0.09
   0   6   4   -0.05    0.07
   0   6   4    0.02    0.08
   0   6   4    0.13    0.10
   0   6   5    1.42    0.20
   0   6   5    1.34    0.19
   0   6   5    1.72    0.28
   0   6   6    0.04    0.06
   0   6   6    0.01    0.07
   0   6   6    0.03    0.10
   0   6   7    0.13    0.07
   0   6   7    0.13    0.09
   0   6   8    0.07    0.05
   0   6   8    0.00    0.06
   0  -7  15    0.04    0.05
   0  -7  14    0.13    0.08
   0  -7  14    0.18    0.08
   0  -7  13    0.21    0.13
   0  -7  13   -0.01    0.10
   0  -7  12    0.22    0.15
   0  -7  11    0.14    0.13
   0  -7  10    0.14    0.11
   0  -7  10    0.13    0.10
   0  -7  10    0.11    0.11
   0  -7   9    0.62    0.17
   0  -7   9    0.51    0.15
   0  -7   8    0.40    0.14
   0  -7   7   -0.01    0.08
   0  -7   6    8.78    0.46
   0  -7   5    7.21    0.40
   0  -7   4   -0.05    0.06
   0  -7   3    0.23    0.09
   0   7  -2    2.09    0.21
   0   7  -1    3.56    0.28
   0   7   0    0.60    0.13
   0   7   1    1.93    0.22
   0   7   1    1.98    0.24
   0   7   1    2.02    0.22
   0   7   2    0.08    0.06
   0   7   2    0.10    0.09
   0   7   2    0.10    0.09
   0   7   3    0.21    0.09
   0   7   3    0.35    0.13
   0   7   3    0.22    0.13
   0   7   3    0.08    0.07
   0   7   4    0.00    0.07
   0   7   4    0.10    0.11
   0   7   4   -0.09    0.07
   0   7   5    0.03    0.05
   0   7   5    0.08    0.08
   0   7   5   -0.11    0.08
   0   7   5    0.03    0.06
   0   7   6    0.07    0.06
   0   7   6    0.00    0.05
   0   7   6    0.08    0.09
   0   7   7   -0.02    0.07
   0   7   7    0.00    0.04
   0  -8  15    0.12    0.05
   0  -8  14    0.12    0.11
   0  -8  14    0.07    0.08
   0  -8  13    0.08    0.11
   0  -8  12    0.18    0.14
   0  -8  11    0.58    0.17
   0  -8  11    0.84    0.23
   0  -8  10    2.07    0.31
   0  -8  10    1.96    0.29
   0  -8  10    2.23    0.32
   0  -8   9    0.61    0.18
   0  -8   9    0.63    0.15
   0  -8   9    0.75    0.19
   0  -8   8    0.78    0.15
   0  -8   8    0.70    0.17
   0  -8   8    0.82    0.18
   0  -8   7    0.03    0.06
   0  -8   7   -0.07    0.09
   0  -8   6    0.17    0.10
   0  -8   5    0.90    0.16
   0  -8   4    0.28    0.10
   0   8  -3    0.14    0.09
   0   8  -2    0.09    0.07
   0   8  -1    0.39    0.11
   0   8  -1    0.63    0.15
   0   8  -1    0.39    0.11
   0   8  -1    0.53    0.11
   0   8   0    0.86    0.15
   0   8   0    0.83    0.16
   0   8   0    0.77    0.16
   0   8   0    0.67    0.14
   0   8   1   -0.05    0.08
   0   8   1    0.06    0.07
   0   8   1    0.06    0.10
   0   8   2    0.60    0.15
   0   8   2    0.53    0.14
   0   8   2    0.78    0.15
   0   8   2    0.32    0.12
   0   8   3    0.21    0.12
   0   8   3    0.37    0.12
   0   8   3    0.39    0.12
   0   8   3    0.32    0.10
   0   8   4   -0.02    0.05
   0   8   4   -0.11    0.09
   0   8   4   -0.01    0.08
   0   8   4    0.10    0.08
   0   8   5    0.04    0.10
   0   8   5    0.70    0.12
   0   8   6    0.00    0.05
   0   8   6    0.09    0.05
   0  -9  15    0.13    0.05
   0  -9  15    0.02    0.05
   0  -9  14   -0.03    0.07
   0  -9  14    0.02    0.07
   0  -9  13   -0.10    0.11
   0  -9  12    0.22    0.12
   0  -9  11    0.64    0.19
   0  -9  11    0.33    0.16
   0  -9  10    3.00    0.35
   0  -9   9    0.09    0.10
   0  -9   9   -0.01    0.06
   0  -9   8    0.08    0.08
   0  -9   8    0.04    0.07
   0  -9   8    0.19    0.13
   0  -9   7    0.19    0.09
   0  -9   7    0.21    0.11
   0   9  -7    0.43    0.13
   0  -9   7    0.37    0.14
   0  -9   6    8.51    0.51
   0   9  -6    8.77    0.50
   0  -9   6    8.74    0.55
   0  -9   6    8.44    0.49
   0  -9   5   -0.11    0.09
   0  -9   5   -0.13    0.14
   0   9  -5    0.09    0.08
   0   9  -4    0.92    0.17
   0   9  -4    0.80    0.16
   0   9  -4    0.71    0.13
   0   9  -3    0.56    0.13
   0   9  -3    0.74    0.16
   0   9  -3    0.65    0.13
   0   9  -2    0.27    0.10
   0   9  -2    0.39    0.13
   0   9  -2    0.29    0.10
   0   9  -1    1.07    0.19
   0   9  -1    0.83    0.18
   0   9  -1    1.16    0.17
   0   9   0    0.18    0.09
   0   9   0    0.15    0.09
   0   9   1    1.08    0.19
   0   9   1    0.96    0.16
   0   9   2    0.11    0.07
   0   9   2    0.11    0.08
   0   9   2   -0.05    0.08
   0   9   3    0.00    0.05
   0   9   3   -0.08    0.07
   0   9   3   -0.18    0.09
   0   9   4    0.03    0.04
   0   9   4    0.09    0.05
   0   9   5   -0.02    0.03
   0 -10  15    0.02    0.05
   0 -10  15    0.00    0.03
   0 -10  15   -0.09    0.06
   0 -10  14   -0.04    0.07
   0 -10  13   -0.02    0.08
   0 -10  12    0.03    0.11
   0 -10  11    0.22    0.12
   0 -10  11    0.13    0.13
   0 -10  10    1.54    0.25
   0 -10   9    0.17    0.13
   0 -10   9    0.25    0.13
   0 -10   8    0.03    0.08
   0 -10   8    0.10    0.12
   0 -10   7   -0.01    0.11
   0 -10   7    0.12    0.09
   0 -10   7   -0.05    0.08
   0  10  -7    0.02    0.07
   0 -10   6    0.64    0.17
   0  10  -6    0.50    0.16
   0 -10   6    0.66    0.16
   0  10  -6    0.67    0.15
   0  10  -5    1.63    0.24
   0 -10   5    1.28    0.21
   0 -10   5    1.46    0.23
   0  10  -5    1.16    0.19
   0  10  -4    6.65    0.47
   0  10  -4    6.33    0.38
   0  10  -4    6.53    0.44
   0  10  -3    3.10    0.31
   0  10  -3    3.14    0.27
   0  10  -2    1.44    0.22
   0  10  -2    1.55    0.20
   0  10  -1    0.80    0.17
   0  10  -1    0.65    0.13
   0  10   0    0.12    0.07
   0  10   0    0.23    0.12
   0  10   1    0.30    0.09
   0  10   1    0.23    0.11
   0  10   2    0.04    0.05
   0  10   2   -0.01    0.06
   0  10   3   -0.02    0.05
   0  10   3    0.02    0.04
   0 -11  15   -0.10    0.05
   0 -11  14   -0.02    0.07
   0 -11  13    0.11    0.10
   0 -11  12    0.06    0.10
   0 -11  11    4.26    0.38
   0 -11  11    4.57    0.43
   0 -11  10    0.73    0.18
   0 -11   9    0.14    0.11
   0 -11   9   -0.11    0.09
   0  11  -8    0.18    0.11
   0 -11   8    0.27    0.14
   0 -11   8    0.45    0.14
   0 -11   7    6.60    0.47
   0 -11   7    7.18    0.49
   0  11  -7    7.35    0.49
   0 -11   6    0.31    0.12
   0  11  -6    0.21    0.13
   0 -11   6    0.34    0.15
   0 -11   5    6.17    0.45
   0  11  -5    5.47    0.41
   0  11  -5    5.46    0.44
   0 -11   5    5.18    0.43
   0  11  -4    0.82    0.17
   0 -11   4    0.68    0.18
   0  11  -3    0.35    0.13
   0  11  -3    0.32    0.10
   0  11  -2    0.56    0.15
   0  11  -2    0.29    0.10
   0  11  -1    0.41    0.11
   0  11  -1    0.27    0.11
   0  11   0   -0.10    0.06
   0  11   0    0.01    0.07
   0  11   1    0.30    0.10
   0  11   1    0.18    0.07
   0  11   1    0.33    0.10
   0  11   2    0.45    0.09
   0 -12  14   -0.05    0.06
   0 -12  13    0.18    0.09
   0 -12  12    0.10    0.11
   0 -12  11   -0.10    0.10
   0 -12  11    0.08    0.10
   0 -12  10    0.11    0.11
   0 -12   9    0.21    0.13
   0 -12   9    0.12    0.07
   0 -12   8   -0.02    0.07
   0 -12   8    0.08    0.09
   0  12  -8    0.13    0.09
   0  12  -7    0.13    0.10
   0 -12   7    0.07    0.10
   0 -12   7    0.10    0.09
   0  12  -6    0.12    0.09
   0 -12   6    0.10    0.10
   0 -12   6    0.16    0.10
   0 -12   5    1.29    0.22
   0 -12   5    1.40    0.22
   0  12  -5    1.25    0.22
   0 -12   4    0.24    0.14
   0  12  -4    0.02    0.10
   0 -12   4    0.07    0.09
   0  12  -4    0.04    0.08
   0  12  -3    0.08    0.08
   0 -12   3    0.05    0.11
   0 -12   3   -0.15    0.09
   0  12  -3    0.16    0.11
   0  12  -2    0.17    0.08
   0 -12   2    0.11    0.11
   0  12  -2    0.33    0.13
   0  12  -1    0.04    0.06
   0  12  -1    0.20    0.10
   0 -12   0    0.04    0.05
   0  12   0    0.11    0.06
   0  12   0    0.19    0.08
   0 -13  13   -0.01    0.05
   0 -13  12    0.13    0.08
   0 -13  11    0.12    0.09
   0 -13  11    0.02    0.08
   0  13 -10    0.12    0.07
   0 -13  10   -0.01    0.09
   0 -13  10    0.06    0.08
   0 -13   9    0.37    0.13
   0 -13   9    0.13    0.09
   0 -13   8    0.23    0.10
   0 -13   8    0.40    0.12
   0  13  -8    0.46    0.12
   0 -13   7   -0.06    0.10
   0  13  -7   -0.08    0.07
   0 -13   7    0.04    0.09
   0 -13   6    0.11    0.09
   0 -13   6    0.22    0.09
   0  13  -6    0.16    0.09
   0 -13   5   -0.04    0.07
   0  13  -5    0.07    0.09
   0 -13   5   -0.07    0.08
   0 -13   4   -0.01    0.06
   0  13  -4    0.03    0.08
   0 -13   3    0.07    0.06
   0  13  -3    0.15    0.08
   0 -13   2    0.04    0.05
   0  13  -2    0.01    0.06
   0  13  -1   -0.01    0.04
   0 -14  11    0.00    0.06
   0 -14  10    0.03    0.05
   0 -14   9   -0.08    0.06
   0  14  -9    0.01    0.08
   0 -14   8    0.19    0.07
   0  14  -7   -0.01    0.06
   0 -14   7    0.07    0.06
   0 -14   6    0.04    0.05
   0  14  -6    0.14    0.07
   0 -14   5    0.09    0.05
   0  14  -5    0.05    0.06
   0  14  -4    0.09    0.07
   0  14  -3   -0.04    0.05
  -1  15  -6    0.34    0.09
  -1  15  -7    0.23    0.07
  -1  15  -8   -0.02    0.05
  -1  14  -3    0.03    0.06
  -1  14  -4   -0.01    0.05
  -1  14  -5    0.15    0.08
   1 -14   6    0.15    0.08
   1 -14   6    0.13    0.07
  -1  14  -6    0.18    0.09
   1 -14   7   -0.02    0.05
   1 -14   7    0.20    0.09
   1 -14   8   -0.01    0.08
   1 -14   9   -0.05    0.07
  -1  14  -9    0.01    0.07
   1 -14  10   -0.05    0.06
  -1  14 -10   -0.08    0.06
   1 -14  10    0.05    0.07
   1 -14  11    0.15    0.06
   1 -14  11    0.18    0.09
  -1  13  -1    0.02    0.05
  -1  13  -2    0.39    0.11
   1 -13   2    0.36    0.12
  -1  13  -3    0.30    0.11
   1 -13   3    0.50    0.14
   1 -13   4    0.06    0.07
  -1  13  -4   -0.05    0.09
   1 -13   4   -0.07    0.10
   1 -13   5   -0.02    0.05
   1 -13   5    0.00    0.10
  -1  13  -5    0.00    0.09
   1 -13   6    0.05    0.07
   1 -13   6   -0.04    0.11
  -1  13  -6    0.17    0.10
   1 -13   7    0.06    0.10
  -1  13  -7   -0.08    0.09
   1 -13   7   -0.09    0.07
   1 -13   8    0.05    0.06
   1 -13   8    0.04    0.10
   1 -13   9   -0.10    0.09
   1 -13   9    0.10    0.11
  -1  13 -10   -0.17    0.09
   1 -13  10    0.06    0.10
   1 -13  10    0.03    0.07
   1 -13  11   -0.09    0.08
   1 -13  11    0.08    0.09
   1 -13  12   -0.01    0.06
   1 -13  13    0.05    0.05
  -1  12   1    0.01    0.03
  -1  12   0   -0.10    0.07
  -1  12   0   -0.05    0.05
  -1  12   0   -0.03    0.07
  -1  12  -1    0.03    0.06
  -1  12  -1   -0.02    0.06
  -1  12  -1    0.02    0.05
  -1  12  -2    0.30    0.12
  -1  12  -2    0.27    0.09
   1 -12   2    0.21    0.09
  -1  12  -2    0.50    0.13
  -1  12  -3    3.55    0.32
   1 -12   3    3.58    0.36
   1 -12   3    3.51    0.31
  -1  12  -3    3.68    0.35
   1 -12   4    1.31    0.20
  -1  12  -4    1.63    0.25
   1 -12   4    1.51    0.25
  -1  12  -5    0.32    0.12
   1 -12   5    0.38    0.12
   1 -12   5    0.33    0.14
   1 -12   6    0.02    0.10
   1 -12   6    0.15    0.09
  -1  12  -6    0.11    0.09
   1 -12   7    0.18    0.14
   1 -12   7    0.24    0.11
  -1  12  -7    0.19    0.11
   1 -12   8    0.32    0.11
   1 -12   8    0.16    0.13
  -1  12  -8    0.21    0.12
   1 -12   9    0.26    0.13
   1 -12   9    0.32    0.11
   1 -12  10    0.08    0.09
   1 -12  10    0.14    0.11
  -1  12 -10   -0.02    0.07
   1 -12  11    0.14    0.10
   1 -12  11    0.53    0.15
   1 -12  12    0.31    0.12
   1 -12  13   -0.04    0.07
   1 -12  14    0.05    0.05
  -1  11   3    0.05    0.03
  -1  11   2   -0.02    0.05
  -1  11   2    0.07    0.05
  -1  11   1    0.11    0.08
  -1  11   1    0.00    0.06
  -1  11   1    0.09    0.06
  -1  11   0    0.08    0.08
  -1  11   0   -0.01    0.06
  -1  11  -1    0.54    0.13
  -1  11  -1    0.50    0.12
  -1  11  -2    0.28    0.09
  -1  11  -2    0.15    0.09
  -1  11  -3    0.30    0.12
  -1  11  -3    0.43    0.12
   1 -11   4    1.61    0.23
  -1  11  -4    1.88    0.25
  -1  11  -4    1.95    0.22
  -1  11  -4    2.00    0.29
   1 -11   5    2.85    0.30
  -1  11  -5    3.17    0.34
   1 -11   5    3.35    0.35
   1 -11   6    6.50    0.45
  -1  11  -6    6.94    0.49
   1 -11   6    6.10    0.47
  -1  11  -7    7.08    0.49
   1 -11   7    7.11    0.50
   1 -11   7    6.46    0.45
   1 -11   8    0.05    0.08
   1 -11   8    0.02    0.11
  -1  11  -8   -0.07    0.09
   1 -11   9   -0.03    0.08
   1 -11   9    0.08    0.11
   1 -11  10    0.72    0.19
   1 -11  10    1.08    0.23
   1 -11  11    0.13    0.11
   1 -11  11    0.25    0.14
   1 -11  12    0.34    0.12
   1 -11  13   -0.04    0.08
   1 -11  14   -0.18    0.09
  -1  10   4   -0.04    0.05
  -1  10   3   -0.01    0.04
  -1  10   3    0.00    0.06
  -1  10   2    0.18    0.08
  -1  10   2    0.18    0.09
  -1  10   1    0.00    0.06
  -1  10   1    0.01    0.06
  -1  10   0    0.11    0.08
  -1  10   0    0.15    0.08
  -1  10  -1    0.06    0.08
  -1  10  -1    0.09    0.08
  -1  10  -2   -0.18    0.10
  -1  10  -2   -0.08    0.08
  -1  10  -3    1.53    0.23
  -1  10  -3    1.87    0.21
  -1  10  -3    1.39    0.22
  -1  10  -4    1.58    0.20
  -1  10  -4    1.46    0.22
  -1  10  -4    1.84    0.24
  -1  10  -5    4.37    0.38
  -1  10  -5    4.36    0.36
  -1  10  -5    4.41    0.37
   1 -10   5    4.24    0.36
   1 -10   5    4.74    0.41
   1 -10   6    4.79    0.38
  -1  10  -6    4.63    0.39
  -1  10  -6    4.47    0.37
   1 -10   6    4.78    0.41
  -1  10  -7    0.68    0.14
  -1  10  -7    0.64    0.16
   1 -10   7    0.70    0.18
   1 -10   7    0.64    0.15
   1 -10   7    0.35    0.14
   1 -10   8    0.21    0.09
  -1  10  -8   -0.03    0.07
   1 -10   8   -0.09    0.10
   1 -10   8    0.03    0.07
   1 -10   9    0.05    0.10
   1 -10   9   -0.05    0.08
   1 -10  10    0.10    0.10
   1 -10  10    0.15    0.14
   1 -10  11    1.50    0.27
   1 -10  11    1.50    0.25
   1 -10  12    0.03    0.10
   1 -10  13   -0.07    0.09
   1 -10  14    0.00    0.09
   1 -10  14   -0.02    0.07
   1 -10  15    0.09    0.05
  -1   9   5    0.01    0.04
  -1   9   4    0.03    0.05
  -1   9   4    0.06    0.08
  -1   9   3    0.08    0.08
  -1   9   3    0.10    0.07
  -1   9   3    0.31    0.10
  -1   9   2   -0.08    0.09
  -1   9   2    0.04    0.06
  -1   9   2   -0.11    0.08
  -1   9   1    1.36    0.20
  -1   9   1    1.10    0.19
  -1   9   0   -0.03    0.08
  -1   9   0    0.05    0.08
  -1   9   0    0.04    0.07
  -1   9  -1    0.80    0.16
  -1   9  -1    0.70    0.14
  -1   9  -1    0.92    0.18
  -1   9  -2    0.77    0.15
  -1   9  -2    0.76    0.14
  -1   9  -2    0.76    0.16
  -1   9  -3    0.21    0.08
  -1   9  -3    0.33    0.11
  -1   9  -3    0.36    0.11
  -1   9  -4    5.55    0.34
  -1   9  -4    6.00    0.40
  -1   9  -4    6.38    0.42
  -1   9  -5   -0.08    0.07
  -1   9  -5    0.04    0.08
  -1   9  -5    0.04    0.06
   1  -9   5    0.00    0.10
   1  -9   5    0.05    0.09
   1  -9   6   -0.02    0.06
   1  -9   6    0.17    0.09
  -1   9  -6   -0.16    0.09
   1  -9   6    0.13    0.12
   1  -9   7    1.99    0.26
   1  -9   7    1.76    0.23
  -1   9  -7    2.23    0.26
   1  -9   7    1.64    0.24
   1  -9   8    0.83    0.19
   1  -9   8    0.63    0.16
   1  -9   8    0.70    0.17
   1  -9   9    0.86    0.19
   1  -9   9    1.29    0.24
   1  -9  10    0.25    0.13
   1  -9  10    0.10    0.10
   1  -9  11    0.20    0.13
   1  -9  11    0.12    0.13
   1  -9  12    0.01    0.08
   1  -9  13   -0.20    0.12
   1  -9  14   -0.04    0.09
   1  -9  14    0.03    0.07
   1  -9  15   -0.02    0.05
  -1   8   7   -0.01    0.03
  -1   8   6    0.12    0.10
  -1   8   6    0.03    0.05
  -1   8   5    0.16    0.07
  -1   8   5    0.04    0.09
  -1   8   4    0.41    0.11
  -1   8   4    0.17    0.08
  -1   8   4    0.16    0.11
  -1   8   4    0.30    0.10
  -1   8   3    1.20    0.23
  -1   8   3    1.36    0.20
  -1   8   3    1.71    0.22
  -1   8   3    1.40    0.20
  -1   8   2   -0.03    0.08
  -1   8   2    0.08    0.07
  -1   8   2    0.04    0.07
  -1   8   2    0.01    0.07
  -1   8   1    0.45    0.13
  -1   8   1    0.29    0.11
  -1   8   1    0.33    0.11
  -1   8   1    0.32    0.11
  -1   8   0    0.20    0.07
  -1   8   0    0.17    0.09
  -1   8   0    0.24    0.12
  -1   8   0    0.30    0.10
  -1   8  -1    1.11    0.17
  -1   8  -1    1.03    0.17
  -1   8  -2    0.07    0.07
  -1   8  -3    1.20    0.17
   1  -8   4    4.25    0.32
  -1   8  -4    4.71    0.33
   1  -8   5    3.85    0.31
   1  -8   6    4.98    0.37
   1  -8   7    0.33    0.12
   1  -8   8    0.10    0.12
   1  -8   8    0.06    0.06
   1  -8   8   -0.02    0.09
   1  -8   9    3.66    0.38
   1  -8   9    3.74    0.36
   1  -8  10    0.34    0.15
   1  -8  10    0.56    0.16
   1  -8  11    0.39    0.16
   1  -8  12   -0.12    0.12
   1  -8  13    0.30    0.13
   1  -8  14    0.01    0.08
   1  -8  14   -0.04    0.08
   1  -8  14    0.06    0.05
   1  -8  15    0.01    0.06
  -1   7   8    0.05    0.04
  -1   7   7    0.06    0.07
  -1   7   7   -0.03    0.05
  -1   7   6   -0.04    0.09
  -1   7   6    0.03    0.06
  -1   7   5    0.85    0.15
  -1   7   5    0.62    0.14
  -1   7   5    0.56    0.19
  -1   7   5    0.54    0.13
  -1   7   4   -0.02    0.07
  -1   7   4   -0.02    0.08
  -1   7   4    0.13    0.08
  -1   7   4   -0.17    0.11
  -1   7   3    7.68    0.50
  -1   7   3    7.27    0.43
  -1   7   3    7.09    0.50
  -1   7   3    8.08    0.46
  -1   7   2    0.36    0.12
  -1   7   2    0.34    0.12
  -1   7   2    0.44    0.12
  -1   7   2    0.41    0.12
  -1   7   1    2.17    0.25
  -1   7   0    0.98    0.16
  -1   7  -1    1.30    0.17
  -1   7  -2   -0.01    0.05
  -1   7  -3    2.89    0.24
   1  -7   3    2.66    0.22
   1  -7   4   17.38    0.57
   1  -7   5   38.91    0.90
   1  -7   6   15.24    0.59
   1  -7   7    0.63    0.15
   1  -7   8    2.23    0.27
   1  -7   9    0.21    0.13
   1  -7   9    0.22    0.11
   1  -7   9    0.43    0.16
   1  -7  10    2.97    0.34
   1  -7  10    2.99    0.36
   1  -7  10    2.93    0.33
   1  -7  11    0.58    0.19
   1  -7  12    0.85    0.22
   1  -7  13    0.27    0.14
   1  -7  13    0.40    0.14
   1  -7  14    0.05    0.08
   1  -7  15    0.00    0.04
  -1   6   9    0.06    0.04
  -1   6   8    0.06    0.08
  -1   6   8    0.51    0.10
  -1   6   7    0.16    0.12
  -1   6   7    0.01    0.06
  -1   6   6    1.11    0.17
  -1   6   6    0.98    0.16
  -1   6   6    0.88    0.20
  -1   6   5    0.60    0.17
  -1   6   5    0.52    0.13
  -1   6   5    0.41    0.12
  -1   6   4    4.66    0.41
  -1   6   4    4.63    0.34
  -1   6   4    4.70    0.34
  -1   6   4    4.61    0.40
  -1   6   3   -0.01    0.06
  -1   6   3   -0.13    0.08
  -1   6   3    0.03    0.06
  -1   6   2    0.24    0.09
  -1   6   1    0.41    0.11
  -1   6   0   21.22    0.64
  -1   6  -1    8.37    0.37
  -1   6  -2    1.50    0.16
   1  -6   2    1.56    0.15
   1  -6   3    1.09    0.13
   1  -6   4    7.35    0.34
   1  -6   5    7.05    0.36
   1  -6   6   14.51    0.56
   1  -6   7    0.46    0.13
   1  -6   7    0.36    0.09
   1  -6   8    6.20    0.36
   1  -6   8    6.67    0.45
   1  -6   9    2.27    0.28
   1  -6   9    2.26    0.31
   1  -6   9    2.37    0.28
   1  -6  10   20.25    0.87
   1  -6  10   19.18    0.90
   1  -6  11    0.23    0.13
   1  -6  12   -0.02    0.10
   1  -6  12    0.02    0.10
   1  -6  13   -0.03    0.06
   1  -6  13    0.14    0.12
   1  -6  14   -0.04    0.06
   1  -6  15    0.04    0.05
  -1   5  10    0.06    0.04
  -1   5   9    0.22    0.10
  -1   5   9    0.48    0.11
  -1   5   8   -0.04    0.06
  -1   5   8    0.04    0.08
  -1   5   7    1.47    0.19
  -1   5   7    1.49    0.26
  -1   5   6    6.22    0.49
  -1   5   6    6.22    0.39
  -1   5   6    6.12    0.39
  -1   5   5    9.42    0.58
  -1   5   5    9.37    0.48
  -1   5   5    9.76    0.57
  -1   5   5    8.95    0.46
  -1   5   4    3.04    0.27
  -1   5   4    2.97    0.30
  -1   5   3    3.93    0.30
  -1   5   3    4.22    0.29
  -1   5   3    4.17    0.32
  -1   5   2    2.71    0.24
  -1   5   2    2.45    0.20
  -1   5   1   16.09    0.53
  -1   5   1   16.47    0.44
  -1   5   0   54.00    0.68
  -1   5   0   54.63    0.90
  -1   5  -1   44.05    0.75
   1  -5   1   43.22    0.64
   1  -5   2    0.48    0.08
   1  -5   3    7.89    0.31
   1  -5   4   88.73    0.83
   1  -5   4   91.05    1.12
   1  -5   5  120.70    1.13
   1  -5   5  119.88    1.42
   1  -5   6   19.47    0.52
   1  -5   6   19.93    0.63
   1  -5   7    0.81    0.16
   1  -5   7    0.94    0.14
   1  -5   8    0.06    0.07
   1  -5   8    0.06    0.08
   1  -5   9    0.11    0.08
   1  -5   9    0.09    0.09
   1  -5   9   -0.10    0.10
   1  -5  10    7.97    0.59
   1  -5  10    8.21    0.54
   1  -5  10    8.12    0.51
   1  -5  11    0.80    0.22
   1  -5  12    0.17    0.12
   1  -5  12   -0.01    0.06
   1  -5  12    0.07    0.10
   1  -5  13   -0.01    0.09
   1  -5  14   -0.01    0.06
   1  -5  15   -0.02    0.03
  -1   4  11    0.08    0.04
  -1   4  10    0.38    0.09
  -1   4  10    0.11    0.08
  -1   4   9   -0.12    0.10
  -1   4   9   -0.03    0.06
  -1   4   8    0.25    0.14
  -1   4   8    0.35    0.11
  -1   4   7    0.05    0.06
  -1   4   7   -0.02    0.09
  -1   4   7    0.10    0.07
  -1   4   6    0.28    0.13
  -1   4   6    0.26    0.10
  -1   4   6    0.15    0.10
  -1   4   6    0.16    0.07
  -1   4   6   -0.01    0.07
  -1   4   6    0.17    0.11
  -1   4   6    0.15    0.09
  -1   4   5   10.14    0.48
  -1   4   5    9.46    0.49
  -1   4   5   10.44    0.54
  -1   4   5    9.62    0.46
  -1   4   4   -0.08    0.06
  -1   4   4    0.09    0.08
  -1   4   4    0.05    0.05
  -1   4   3    7.01    0.37
  -1   4   3    6.75    0.36
  -1   4   3    6.67    0.33
  -1   4   2    0.83    0.11
  -1   4   2    0.84    0.13
  -1   4   1   23.15    0.47
  -1   4   1   22.80    0.55
   1  -4   0    6.44    0.20
  -1   4   0    6.00    0.21
  -1   4   0    6.33    0.27
   1  -4   1   81.35    0.75
   1  -4   2    1.88    0.13
   1  -4   3   82.47    0.98
   1  -4   4    4.21    0.25
   1  -4   5   27.65    0.58
   1  -4   5   29.03    0.68
   1  -4   6    0.01    0.05
   1  -4   6    0.01    0.08
   1  -4   7    9.98    0.44
   1  -4   8    5.75    0.40
   1  -4   8    5.64    0.37
   1  -4   9    9.55    0.54
   1  -4   9    8.95    0.58
   1  -4   9    9.64    0.54
   1  -4  10    0.09    0.11
   1  -4  10    0.05    0.08
   1  -4  10    0.05    0.06
   1  -4  11    0.51    0.19
   1  -4  11    0.38    0.15
   1  -4  12    0.16    0.11
   1  -4  13    0.09    0.08
   1  -4  13    0.10    0.09
   1  -4  14    0.06    0.06
  -1   3  11    0.18    0.07
  -1   3  10    0.00    0.07
  -1   3  10    0.10    0.07
  -1   3   9    0.25    0.09
  -1   3   9    0.17    0.13
  -1   3   8    0.02    0.08
  -1   3   8   -0.07    0.10
  -1   3   8    0.13    0.11
  -1   3   7    0.63    0.13
  -1   3   7    0.47    0.14
  -1   3   7    0.69    0.16
  -1   3   7    0.47    0.12
  -1   3   7    0.67    0.18
  -1   3   6    8.24    0.44
  -1   3   6    8.61    0.49
  -1   3   6    8.14    0.42
  -1   3   6    8.86    0.51
  -1   3   5    0.04    0.05
  -1   3   5    0.06    0.06
  -1   3   4    1.55    0.17
  -1   3   4    1.61    0.18
  -1   3   4    1.61    0.18
  -1   3   3    9.49    0.38
  -1   3   3    9.46    0.39
  -1   3   3    9.62    0.36
  -1   3   2   10.88    0.37
  -1   3   2   10.99    0.34
  -1   3   1   30.61    0.55
  -1   3   1   30.44    0.49
   1  -3   0    2.05    0.09
  -1   3   0    2.09    0.13
  -1   3   0    1.90    0.11
   1  -3   1    1.37    0.10
   1  -3   1    1.56    0.09
   1  -3   2    8.89    0.27
   1  -3   3   32.24    0.57
   1  -3   4   37.70    0.67
   1  -3   5    2.00    0.18
   1  -3   5    1.96    0.17
   1  -3   6    1.35    0.16
   1  -3   6    1.02    0.14
   1  -3   7    1.56    0.19
   1  -3   7    1.03    0.16
   1  -3   8   -0.04    0.06
   1  -3   9    3.52    0.33
   1  -3   9    3.59    0.38
   1  -3   9    4.00    0.36
   1  -3  10   -0.08    0.10
   1  -3  10   -0.18    0.12
   1  -3  10   -0.24    0.12
   1  -3  11    0.39    0.16
   1  -3  12    0.14    0.09
   1  -3  12    0.12    0.08
   1  -3  12    0.22    0.12
   1  -3  13   -0.07    0.08
   1  -3  14    0.10    0.05
  -1   2  12    0.13    0.06
  -1   2  11    0.03    0.07
  -1   2  11   -0.02    0.06
  -1   2  10   -0.02    0.08
  -1   2  10    0.01    0.07
  -1   2   9    0.34    0.12
  -1   2   9    0.37    0.12
  -1   2   9    0.57    0.16
  -1   2   8    2.83    0.27
  -1   2   8    2.83    0.32
  -1   2   8    2.40    0.26
  -1   2   8    2.98    0.33
  -1   2   8    2.35    0.24
  -1   2   7   14.67    0.55
  -1   2   7   12.82    0.56
  -1   2   7   14.22    0.67
  -1   2   7   13.61    0.53
  -1   2   7   15.32    0.68
  -1   2   6    5.38    0.36
  -1   2   6    5.09    0.36
  -1   2   6    5.63    0.38
  -1   2   5   18.91    0.61
  -1   2   5   20.46    0.63
  -1   2   5   19.31    0.63
  -1   2   4    1.06    0.14
  -1   2   4    0.86    0.12
  -1   2   4    0.98    0.13
  -1   2   3   39.23    0.69
  -1   2   3   39.60    0.68
  -1   2   3   39.47    0.71
  -1   2   2    1.12    0.11
  -1   2   2    1.04    0.10
  -1   2   1  346.87    1.45
  -1   2   1  343.56    1.54
  -1   2   0    0.81    0.06
  -1   2   0    0.91    0.07
   1  -2   0    0.93    0.05
   1  -2   0    0.86    0.06
   1  -2   1    3.98    0.14
   1  -2   2  121.91    0.90
   1  -2   3  112.39    0.98
   1  -2   4   -0.01    0.05
   1  -2   4    0.00    0.07
   1  -2   5    0.03    0.06
   1  -2   5   -0.01    0.06
   1  -2   6   21.75    0.58
   1  -2   6   21.61    0.64
   1  -2   7    9.75    0.48
   1  -2   7    9.93    0.42
   1  -2   8    1.43    0.21
   1  -2   9    0.06    0.09
   1  -2   9    0.22    0.13
   1  -2   9   -0.01    0.06
   1  -2  10    0.19    0.13
   1  -2  11    0.16    0.09
   1  -2  11    0.04    0.08
   1  -2  11    0.34    0.16
   1  -2  12    0.04    0.07
   1  -2  12   -0.03    0.06
   1  -2  13    0.02    0.05
   1  -2  14    0.02    0.03
  -1   1  13   -0.01    0.03
  -1   1  12   -0.03    0.05
  -1   1  11    0.15    0.08
  -1   1  11    0.07    0.08
  -1   1  10    0.13    0.10
  -1   1  10    0.03    0.09
  -1   1   9    0.09    0.10
  -1   1   9    0.13    0.10
  -1   1   9    0.14    0.09
  -1   1   9    0.21    0.11
  -1   1   8    6.20    0.44
  -1   1   8    5.30    0.37
  -1   1   8    5.00    0.33
  -1   1   8    6.09    0.46
  -1   1   8    5.97    0.36
  -1   1   7    4.04    0.33
  -1   1   7    4.47    0.36
  -1   1   6   16.26    0.61
  -1   1   6   16.25    0.61
  -1   1   6   16.14    0.59
  -1   1   5    1.10    0.15
  -1   1   5    1.15    0.15
  -1   1   5    1.14    0.11
  -1   1   5    1.24    0.16
  -1   1   4    0.03    0.03
  -1   1   4    0.03    0.05
  -1   1   4    0.05    0.06
  -1   1   4    0.00    0.06
  -1   1   3   20.58    0.46
  -1   1   3   19.64    0.45
  -1   1   3   20.07    0.46
  -1   1   2    3.79    0.17
  -1   1   2    4.08    0.10
  -1   1   2    4.04    0.17
  -1   1   2    3.93    0.18
  -1   1   1   15.59    0.27
  -1   1   1   16.08    0.27
  -1   1   0    0.02    0.02
  -1   1   0    0.03    0.02
   1  -1   0    0.02    0.02
   1  -1   1    3.06    0.11
   1  -1   2    0.70    0.07
   1  -1   3   36.85    0.53
   1  -1   4    2.56    0.16
   1  -1   4    2.68    0.20
   1  -1   5  133.79    1.24
   1  -1   5  132.04    1.48
   1  -1   6    3.68    0.28
   1  -1   6    3.91    0.24
   1  -1   7   10.30    0.52
   1  -1   8    0.06    0.07
   1  -1   8    0.13    0.11
   1  -1   9   -0.03    0.09
   1  -1   9   -0.02    0.09
   1  -1  10    0.08    0.10
   1  -1  10   -0.13    0.08
   1  -1  10    0.07    0.09
   1  -1  11    0.13    0.09
   1  -1  11    0.08    0.08
   1  -1  12   -0.08    0.07
   1  -1  13    0.00    0.04
  -1   0  13   -0.04    0.05
  -1   0  12    0.03    0.06
  -1   0  11    0.05    0.07
  -1   0  11    0.16    0.08
  -1   0  11    0.23    0.10
  -1   0  10    0.56    0.15
  -1   0  10    0.52    0.12
  -1   0  10    0.61    0.16
  -1   0   9   -0.05    0.12
  -1   0   9    0.06    0.07
  -1   0   9   -0.01    0.07
  -1   0   9    0.11    0.08
  -1   0   9   -0.09    0.07
  -1   0   9    0.04    0.07
  -1   0   8    1.25    0.21
  -1   0   7    0.00    0.06
  -1   0   6   42.95    0.74
  -1   0   6   41.22    0.89
  -1   0   6   41.21    0.93
  -1   0   5   34.94    0.74
  -1   0   5   36.66    0.62
  -1   0   5   35.06    0.74
  -1   0   5   35.26    0.76
  -1   0   4   72.62    0.75
  -1   0   4   71.87    0.95
  -1   0   4   70.65    0.93
  -1   0   4   69.64    0.93
  -1   0   3    4.33    0.20
  -1   0   3    4.58    0.17
  -1   0   3    4.60    0.21
  -1   0   3    4.49    0.21
  -1   0   2  218.40    1.14
  -1   0   2  220.20    1.19
  -1   0   2  218.66    1.11
  -1   0   2  219.63    0.92
  -1   0   1   17.14    0.24
  -1   0   1   17.66    0.25
  -1   0   1   17.84    0.23
  -1   0   1   17.84    0.27
   1   0   0    1.57    0.07
  -1   0   0    1.54    0.09
  -1   0   0    1.47    0.05
   1   0   1  355.55    1.25
   1   0   1  358.71    0.77
   1   0   2   90.97    0.52
   1   0   2   90.97    0.60
   1   0   2   90.01    0.72
   1   0   3  117.16    0.86
   1   0   3  115.80    0.92
   1   0   3  113.97    1.14
   1   0   4    7.48    0.33
   1   0   4    7.40    0.27
   1   0   4    7.23    0.26
   1   0   5    3.57    0.20
   1   0   5    3.64    0.22
   1   0   5    3.35    0.26
   1   0   6    4.27    0.32
   1   0   7    5.97    0.42
   1   0   8    0.35    0.13
   1   0   8    0.38    0.14
   1   0   8    0.45    0.13
   1   0   9    0.28    0.11
   1   0   9    0.47    0.14
   1   0  10    0.03    0.08
   1   0  10    0.16    0.12
   1   0  10    0.02    0.07
   1   0  11    0.12    0.09
   1   0  11    0.02    0.06
   1   0  12    0.05    0.06
  -1  -1  14    0.03    0.04
  -1  -1  13    0.08    0.06
  -1  -1  12    0.00    0.07
  -1  -1  12    0.16    0.08
  -1  -1  11   -0.02    0.07
  -1  -1  11   -0.08    0.08
  -1  -1  10    0.10    0.08
  -1  -1  10    0.15    0.10
  -1  -1   9    0.26    0.10
  -1  -1   9    0.40    0.13
  -1  -1   9    0.28    0.12
  -1  -1   9    0.33    0.14
  -1  -1   8    0.69    0.15
  -1  -1   7    2.29    0.20
  -1  -1   7    2.27    0.24
  -1  -1   6   14.06    0.51
  -1  -1   6   14.49    0.45
  -1  -1   5   17.37    0.45
  -1  -1   5   17.13    0.50
  -1  -1   4    0.07    0.05
  -1  -1   4    0.05    0.04
  -1  -1   3    7.08    0.23
  -1  -1   3    7.27    0.23
  -1  -1   2    5.68    0.18
  -1  -1   2    5.65    0.16
  -1  -1   1   71.99    0.60
  -1  -1   1   71.54    0.44
  -1  -1   0   50.02    0.61
   1   1   1   13.44    0.27
   1   1   1   13.73    0.24
   1   1   2   40.21    0.49
   1   1   2   40.35    0.61
   1   1   2   39.48    0.50
   1   1   2   39.84    0.44
   1   1   3   36.55    0.51
   1   1   3   37.69    0.58
   1   1   3   36.62    0.53
   1   1   3   37.87    0.68
   1   1   4   18.30    0.54
   1   1   4   17.99    0.41
   1   1   4   17.21    0.46
   1   1   4   17.69    0.39
   1   1   5   36.92    0.75
   1   1   5   36.22    0.85
   1   1   6    3.22    0.29
   1   1   7    1.08    0.17
   1   1   7    1.44    0.22
   1   1   7    1.21    0.18
   1   1   8    0.25    0.10
   1   1   8    0.36    0.11
   1   1   9    0.06    0.08
   1   1   9    0.05    0.08
   1   1  10    0.32    0.11
   1   1  10    0.17    0.09
   1   1  10    0.27    0.14
   1   1  11    0.09    0.07
   1   1  12    0.05    0.04
  -1  -2  14    0.27    0.08
  -1  -2  13   -0.06    0.07
  -1  -2  12    0.68    0.14
  -1  -2  12    0.43    0.12
  -1  -2  11    0.06    0.08
  -1  -2  11    0.08    0.09
  -1  -2  10    0.73    0.18
  -1  -2  10    0.77    0.15
  -1  -2  10    0.64    0.18
  -1  -2  10    0.69    0.17
  -1  -2   9   -0.34    0.13
  -1  -2   9   -0.20    0.11
  -1  -2   9   -0.03    0.10
  -1  -2   8    0.03    0.08
  -1  -2   8    0.02    0.06
  -1  -2   7    0.84    0.14
  -1  -2   7    0.75    0.13
  -1  -2   6   12.01    0.43
  -1  -2   6   12.34    0.45
  -1  -2   5    0.06    0.05
  -1  -2   5    0.16    0.07
  -1  -2   4   52.99    0.73
  -1  -2   4   53.85    0.69
  -1  -2   3    1.74    0.10
  -1  -2   3    1.55    0.12
  -1  -2   2  178.86    1.15
  -1  -2   2  179.10    0.72
  -1  -2   1   44.71    0.58
  -1  -2   0   43.06    0.66
   1   2   1   59.62    0.65
   1   2   1   58.89    0.63
   1   2   1   59.86    0.63
   1   2   2   -0.02    0.05
   1   2   2    0.00    0.04
   1   2   3    4.44    0.18
   1   2   3    4.20    0.24
   1   2   3    4.26    0.20
   1   2   3    4.37    0.23
   1   2   4    1.77    0.17
   1   2   4    1.66    0.18
   1   2   5   26.30    0.70
   1   2   5   25.11    0.75
   1   2   6    3.95    0.29
   1   2   6    4.61    0.36
   1   2   7    0.32    0.10
   1   2   7    0.41    0.14
   1   2   7    0.37    0.12
   1   2   8    0.54    0.14
   1   2   8    0.65    0.15
   1   2   9   -0.05    0.06
   1   2   9    0.05    0.06
   1   2   9    0.12    0.08
   1   2  10    0.08    0.07
   1   2  10   -0.02    0.07
   1   2  10   -0.10    0.09
   1   2  11    0.12    0.06
  -1  -3  14    0.15    0.07
  -1  -3  13    0.06    0.07
  -1  -3  13    0.06    0.07
  -1  -3  12   -0.04    0.08
  -1  -3  12   -0.01    0.07
  -1  -3  11    2.40    0.26
  -1  -3  11    2.34    0.29
  -1  -3  11    2.42    0.33
  -1  -3  10    7.74    0.56
  -1  -3  10    7.90    0.52
  -1  -3   9    2.04    0.24
  -1  -3   9    2.06    0.25
  -1  -3   8    0.18    0.08
  -1  -3   8    0.19    0.08
  -1  -3   7   10.20    0.45
  -1  -3   7    9.98    0.43
  -1  -3   6   11.07    0.43
  -1  -3   6   10.89    0.40
  -1  -3   5   20.42    0.47
  -1  -3   5   20.50    0.53
  -1  -3   4    0.96    0.09
  -1  -3   4    0.75    0.11
  -1  -3   3    8.21    0.18
  -1  -3   3    8.18    0.29
  -1  -3   2    5.23    0.23
  -1  -3   1   19.66    0.46
   1   3   0   11.80    0.23
  -1  -3   0   11.49    0.40
   1   3   1    4.05    0.20
   1   3   1    3.96    0.18
   1   3   1    4.02    0.17
   1   3   2    3.71    0.17
   1   3   2    4.13    0.23
   1   3   2    3.97    0.21
   1   3   3    1.94    0.17
   1   3   3    2.53    0.20
   1   3   4   -0.01    0.05
   1   3   4    0.04    0.06
   1   3   5    0.98    0.16
   1   3   6    0.17    0.10
   1   3   6    0.13    0.08
   1   3   6    0.20    0.09
   1   3   7    4.74    0.34
   1   3   7    4.46    0.35
   1   3   8    0.07    0.07
   1   3   8   -0.04    0.06
   1   3   9   -0.12    0.09
   1   3   9   -0.03    0.06
   1   3  10    0.24    0.08
   1   3  10    0.12    0.07
  -1  -4  15   -0.01    0.04
  -1  -4  14    0.15    0.07
  -1  -4  14    0.10    0.05
  -1  -4  13    0.23    0.11
  -1  -4  13    0.41    0.12
  -1  -4  12   -0.01    0.09
  -1  -4  12    0.05    0.08
  -1  -4  12    0.13    0.10
  -1  -4  11    3.82    0.41
  -1  -4  10   17.63    0.74
  -1  -4  10   18.25    0.84
  -1  -4  10   16.38    0.73
  -1  -4   9    0.12    0.09
  -1  -4   9    0.10    0.06
  -1  -4   8    0.42    0.12
  -1  -4   8    0.33    0.10
  -1  -4   7   41.96    0.95
  -1  -4   7   40.91    0.83
  -1  -4   6   45.27    0.91
  -1  -4   6   43.52    0.74
  -1  -4   5   14.41    0.48
  -1  -4   5   14.85    0.36
  -1  -4   4   10.95    0.39
  -1  -4   4   10.49    0.23
  -1  -4   3    7.75    0.32
  -1  -4   2   18.43    0.49
  -1  -4   1   15.53    0.48
   1   4   0    4.86    0.24
   1   4   0    4.92    0.16
  -1  -4   0    5.04    0.30
   1   4   1   15.91    0.40
   1   4   1   16.28    0.47
   1   4   1   16.51    0.38
   1   4   2    7.03    0.30
   1   4   2    6.73    0.33
   1   4   3    0.73    0.12
   1   4   3    0.65    0.12
   1   4   4    0.45    0.10
   1   4   4    0.46    0.11
   1   4   5    1.67    0.20
   1   4   5    1.45    0.21
   1   4   6    7.94    0.43
   1   4   6    7.63    0.46
   1   4   7    0.11    0.08
   1   4   7    0.19    0.09
   1   4   7    0.17    0.07
   1   4   8    0.04    0.09
   1   4   8   -0.01    0.05
   1   4   8    0.16    0.09
   1   4   9    0.04    0.08
   1   4   9   -0.04    0.06
   1   4  10    0.03    0.05
  -1  -5  15    0.02    0.04
  -1  -5  14   -0.01    0.07
  -1  -5  14    0.04    0.06
  -1  -5  13    0.10    0.08
  -1  -5  13    0.22    0.11
  -1  -5  12   -0.06    0.11
  -1  -5  12    0.19    0.12
  -1  -5  11    7.66    0.58
  -1  -5  10    0.30    0.12
  -1  -5  10    0.31    0.13
  -1  -5  10    0.17    0.12
  -1  -5   9    1.94    0.22
  -1  -5   9    1.87    0.25
  -1  -5   8    1.35    0.16
  -1  -5   8    1.59    0.22
  -1  -5   7   47.28    1.06
  -1  -5   7   46.41    0.82
  -1  -5   6   32.31    0.81
  -1  -5   6   32.73    0.57
  -1  -5   5    1.25    0.16
  -1  -5   4    0.68    0.12
  -1  -5   3   13.70    0.47
  -1  -5   2    2.09    0.19
  -1  -5   1   11.41    0.48
   1   5   0    4.00    0.25
   1   5   1   17.88    0.57
   1   5   2    0.01    0.05
   1   5   3    0.55    0.12
   1   5   3    0.84    0.16
   1   5   4    6.15    0.37
   1   5   4    6.56    0.43
   1   5   5    4.16    0.32
   1   5   5    4.16    0.34
   1   5   5    3.61    0.32
   1   5   6    0.27    0.09
   1   5   6    0.42    0.12
   1   5   7    0.02    0.06
   1   5   7    0.01    0.06
   1   5   7    0.18    0.12
   1   5   8    0.00    0.08
   1   5   8   -0.01    0.05
   1   5   9    0.00    0.03
   1   5   9    0.01    0.06
  -1  -6  15    0.27    0.07
  -1  -6  15    0.12    0.06
  -1  -6  14    0.01    0.05
  -1  -6  13   -0.02    0.09
  -1  -6  13    0.00    0.07
  -1  -6  12    1.43    0.27
  -1  -6  11    0.14    0.13
  -1  -6  10    0.91    0.20
  -1  -6  10    1.01    0.22
  -1  -6   9    0.48    0.14
  -1  -6   9    0.61    0.15
  -1  -6   8    3.83    0.35
  -1  -6   7    1.70    0.22
  -1  -6   6    8.81    0.45
  -1  -6   5   15.28    0.57
  -1  -6   4    2.89    0.25
  -1  -6   3    0.95    0.15
  -1  -6   2    1.82    0.21
  -1  -6   1    4.10    0.33
   1   6  -1    4.33    0.28
   1   6   0    0.02    0.05
   1   6   1   -0.06    0.06
   1   6   2    0.17    0.10
   1   6   2    0.29    0.09
   1   6   2    0.20    0.09
   1   6   3    0.46    0.13
   1   6   3    0.59    0.14
   1   6   3    0.32    0.10
   1   6   4    1.67    0.21
   1   6   4    1.85    0.23
   1   6   5    0.00    0.07
   1   6   5   -0.04    0.06
   1   6   6    0.68    0.12
   1   6   6    0.70    0.17
   1   6   6    0.62    0.13
   1   6   7    0.10    0.08
   1   6   7    0.00    0.05
   1   6   7    0.06    0.05
   1   6   8    0.04    0.06
  -1  -7  15   -0.01    0.05
  -1  -7  15    0.08    0.05
  -1  -7  14   -0.19    0.08
  -1  -7  14   -0.02    0.08
  -1  -7  14    0.10    0.09
  -1  -7  13    0.07    0.10
  -1  -7  12    0.14    0.11
  -1  -7  11    0.10    0.11
  -1  -7  10    3.21    0.35
  -1  -7  10    3.13    0.36
  -1  -7   9   -0.04    0.06
  -1  -7   9   -0.13    0.11
  -1  -7   9    0.00    0.08
  -1  -7   8    3.53    0.35
  -1  -7   8    3.02    0.29
  -1  -7   7    0.48    0.13
  -1  -7   6    0.72    0.15
  -1  -7   5    0.07    0.07
  -1  -7   4    2.03    0.24
  -1  -7   3    2.17    0.25
   1   7  -2    0.45    0.11
   1   7  -1    0.25    0.09
   1   7   0    0.87    0.15
   1   7   0    0.81    0.15
   1   7   1    2.19    0.25
   1   7   1    2.15    0.22
   1   7   1    2.14    0.26
   1   7   1    2.15    0.25
   1   7   2    0.20    0.10
   1   7   2    0.34    0.12
   1   7   2    0.22    0.09
   1   7   2    0.11    0.08
   1   7   3    0.10    0.08
   1   7   3    0.09    0.08
   1   7   4    0.12    0.08
   1   7   4    0.21    0.08
   1   7   4    0.21    0.12
   1   7   5    0.05    0.08
   1   7   5   -0.04    0.06
   1   7   5    0.02    0.07
   1   7   6    0.00    0.07
   1   7   6    0.11    0.06
   1   7   6    0.10    0.05
   1   7   7   -0.06    0.06
  -1  -8  15    0.10    0.06
  -1  -8  14    0.03    0.07
  -1  -8  14    0.01    0.07
  -1  -8  13    0.24    0.14
  -1  -8  12    1.50    0.27
  -1  -8  11    2.03    0.32
  -1  -8  10   -0.13    0.09
  -1  -8  10   -0.19    0.12
  -1  -8  10   -0.01    0.10
  -1  -8   9    2.84    0.35
  -1  -8   9    2.27    0.28
  -1  -8   9    3.31    0.34
  -1  -8   8    1.04    0.18
  -1  -8   8    1.08    0.19
  -1  -8   8    1.17    0.22
  -1  -8   7    0.83    0.16
  -1  -8   7    0.70    0.17
  -1  -8   6    2.39    0.28
  -1  -8   5    1.67    0.24
  -1  -8   4   -0.09    0.08
   1   8  -3    0.08    0.07
   1   8  -2    0.58    0.14
   1   8  -2    0.49    0.12
   1   8  -2    0.61    0.14
   1   8  -1    0.12    0.08
   1   8  -1    0.17    0.09
   1   8   0    0.27    0.11
   1   8   0    0.21    0.10
   1   8   0    0.39    0.12
   1   8   1    0.30    0.13
   1   8   1    0.40    0.11
   1   8   2    0.11    0.10
   1   8   2    0.06    0.07
   1   8   3   -0.02    0.08
   1   8   3    0.15    0.09
   1   8   3   -0.04    0.07
   1   8   3    0.01    0.06
   1   8   4    0.06    0.07
   1   8   4   -0.02    0.06
   1   8   4    0.14    0.08
   1   8   4   -0.10    0.09
   1   8   5    0.06    0.09
   1   8   6    0.01    0.05
  -1  -9  15   -0.06    0.06
  -1  -9  15    0.20    0.07
  -1  -9  14   -0.05    0.08
  -1  -9  13   -0.08    0.12
  -1  -9  12    2.62    0.34
  -1  -9  11    0.22    0.13
  -1  -9  11    0.01    0.10
  -1  -9  10    0.17    0.08
  -1  -9  10    0.02    0.07
  -1  -9  10    0.06    0.12
  -1  -9   9    2.36    0.29
  -1  -9   9    2.06    0.27
  -1  -9   9    2.63    0.35
  -1  -9   8   -0.15    0.11
  -1  -9   8    0.12    0.08
  -1  -9   8   -0.01    0.07
  -1  -9   7    6.68    0.51
  -1  -9   7    6.49    0.45
  -1  -9   7    6.70    0.45
   1   9  -6    0.71    0.15
  -1  -9   6    0.37    0.14
  -1  -9   6    0.57    0.15
  -1  -9   6    0.56    0.15
  -1  -9   5   37.77    1.04
  -1  -9   5   38.01    1.21
   1   9  -5   37.35    0.98
   1   9  -4    0.24    0.11
   1   9  -4    0.26    0.10
   1   9  -3    1.06    0.18
   1   9  -3    1.25    0.20
   1   9  -2    0.04    0.06
   1   9  -2    0.00    0.07
   1   9  -1    2.59    0.29
   1   9   0    0.79    0.16
   1   9   0    0.81    0.18
   1   9   0    0.87    0.14
   1   9   1    1.88    0.24
   1   9   1    1.96    0.20
   1   9   1    1.97    0.24
   1   9   2    0.12    0.08
   1   9   2    0.11    0.07
   1   9   3    0.17    0.09
   1   9   3    0.01    0.06
   1   9   4    0.08    0.06
   1   9   4   -0.01    0.05
  -1 -10  15    0.06    0.04
  -1 -10  15    0.03    0.06
  -1 -10  14    0.03    0.08
  -1 -10  13    0.19    0.11
  -1 -10  12    0.27    0.15
  -1 -10  11    0.15    0.10
  -1 -10  11    0.08    0.11
  -1 -10  10    1.20    0.22
  -1 -10  10    1.01    0.21
  -1 -10   9    0.12    0.11
  -1 -10   9    0.07    0.08
  -1 -10   8    1.55    0.23
  -1 -10   8    1.62    0.25
  -1 -10   7   -0.06    0.11
   1  10  -7    0.08    0.08
   1  10  -6   12.17    0.58
  -1 -10   6   12.53    0.63
  -1 -10   6   12.28    0.63
   1  10  -5    8.04    0.48
  -1 -10   5    8.28    0.51
  -1 -10   4    0.22    0.11
   1  10  -4    0.23    0.11
   1  10  -3    2.99    0.31
   1  10  -2    0.96    0.18
   1  10  -1    0.20    0.11
   1  10   0    1.90    0.24
   1  10   1    0.29    0.10
   1  10   2    0.32    0.10
   1  10   3    0.09    0.05
  -1 -11  15   -0.01    0.04
  -1 -11  14    0.01    0.05
  -1 -11  13   -0.01    0.09
  -1 -11  12    0.00    0.08
  -1 -11  11    0.06    0.08
  -1 -11  11    0.22    0.09
  -1 -11  10    0.11    0.11
  -1 -11  10    0.11    0.09
  -1 -11   9    0.70    0.17
  -1 -11   9    0.90    0.19
  -1 -11   8    1.51    0.23
  -1 -11   8    1.37    0.22
  -1 -11   7   -0.03    0.10
   1  11  -7    0.18    0.09
  -1 -11   7    0.07    0.10
   1  11  -6    0.74    0.19
  -1 -11   6    0.80    0.18
  -1 -11   6    0.86    0.18
  -1 -11   5    0.25    0.13
   1  11  -5    0.02    0.07
  -1 -11   5    0.26    0.12
   1  11  -4    0.38    0.13
  -1 -11   4    0.53    0.15
  -1 -11   3    0.64    0.17
   1  11  -3    0.52    0.14
   1  11  -2    0.19    0.09
   1  11  -1    0.04    0.07
   1  11   0    0.42    0.11
   1  11   1    0.16    0.07
   1  11   2   -0.02    0.03
  -1 -12  14    0.01    0.06
  -1 -12  13   -0.10    0.09
  -1 -12  12    0.07    0.09
  -1 -12  11    0.09    0.06
  -1 -12  11    0.02    0.07
  -1 -12  11    0.16    0.12
  -1 -12  10    0.24    0.11
  -1 -12  10    0.26    0.12
  -1 -12   9    0.21    0.10
  -1 -12   9    0.37    0.13
   1  12  -8    0.22    0.09
  -1 -12   8    0.28    0.12
  -1 -12   8    0.33    0.12
  -1 -12   7   -0.04    0.09
   1  12  -7    0.10    0.09
  -1 -12   7    0.09    0.11
   1  12  -6    0.08    0.11
  -1 -12   6   -0.02    0.08
   1  12  -5    1.49    0.22
  -1 -12   5    1.61    0.22
  -1 -12   5    1.35    0.21
   1  12  -4    0.37    0.12
  -1 -12   4    0.32    0.11
   1  12  -4    0.43    0.14
   1  12  -3   -0.04    0.06
   1  12  -2   -0.07    0.07
   1  12  -2    0.01    0.08
   1  12  -1    0.05    0.05
   1  12  -1    0.06    0.06
   1  12   0    0.10    0.07
  -1 -12   0    0.15    0.05
   1  12   0    0.09    0.05
  -1 -13  13    0.07    0.06
  -1 -13  12    0.04    0.08
  -1 -13  11    0.02    0.07
  -1 -13   9    0.03    0.08
   1  13  -8    0.06    0.06
  -1 -13   8   -0.03    0.06
  -1 -13   7    0.05    0.07
   1  13  -7    0.02    0.06
   1  13  -6    0.27    0.11
  -1 -13   6    0.44    0.12
  -1 -13   5    0.12    0.07
   1  13  -5    0.03    0.08
   1  13  -4    0.12    0.08
  -1 -13   4    0.16    0.09
   1  13  -3    0.17    0.08
  -1 -13   3    0.11    0.06
   1  13  -2    0.04    0.05
  -1 -13   2   -0.04    0.04
  -1 -14  11   -0.14    0.06
  -1 -14  10    0.01    0.05
  -1 -14   8   -0.01    0.05
  -1 -14   7    0.09    0.06
   1  14  -7    0.03    0.05
  -1 -14   6    0.12    0.05
   1  14  -6    0.04    0.04
  -1 -14   5    0.05    0.04
   1  14  -5   -0.05    0.05
   1  14  -4    0.29    0.07
  -2  15  -5    0.20    0.08
  -2  15  -6    0.11    0.06
  -2  15  -7    0.15    0.08
   2 -15   7    0.28    0.08
   2 -15   8    0.16    0.07
  -2  15  -8    0.07    0.07
  -2  15  -9   -0.03    0.05
   2 -15   9    0.02    0.05
   2 -15  10    0.06    0.06
  -2  14  -2    0.06    0.05
   2 -14   3   -0.05    0.06
  -2  14  -3   -0.04    0.06
   2 -14   4   -0.01    0.07
  -2  14  -4   -0.04    0.06
   2 -14   5    0.04    0.08
  -2  14  -5    0.11    0.08
   2 -14   6   -0.02    0.08
   2 -14   7    0.25    0.12
   2 -14   8    0.15    0.11
  -2  14  -8    0.11    0.09
   2 -14   9   -0.06    0.08
  -2  14  -9   -0.08    0.08
  -2  14 -10    0.00    0.05
   2 -14  10   -0.10    0.09
   2 -14  11    0.04    0.07
   2 -13   0    0.10    0.07
   2 -13   1    0.01    0.08
  -2  13  -1    0.03    0.06
   2 -13   2    0.27    0.12
  -2  13  -2    0.15    0.08
  -2  13  -3    0.01    0.07
   2 -13   3   -0.04    0.10
  -2  13  -4    0.16    0.11
   2 -13   4    0.17    0.12
  -2  13  -5    0.06    0.10
   2 -13   5    0.00    0.12
  -2  13  -6   -0.03    0.08
   2 -13   6   -0.13    0.11
   2 -13   7    0.48    0.18
   2 -13   7    0.23    0.10
   2 -13   8   -0.12    0.08
   2 -13   8    0.18    0.13
  -2  13  -9    0.02    0.08
   2 -13   9   -0.05    0.09
   2 -13  10   -0.15    0.09
  -2  13 -10   -0.04    0.07
   2 -13  11    0.20    0.10
   2 -13  11    0.01    0.09
   2 -13  12   -0.06    0.07
   2 -13  13   -0.17    0.07
  -2  12   2    0.01    0.03
  -2  12   1   -0.02    0.04
  -2  12   0    0.37    0.11
  -2  12   0    0.30    0.09
  -2  12  -1    0.15    0.07
  -2  12  -1   -0.02    0.07
  -2  12  -2    0.14    0.08
  -2  12  -2   -0.10    0.09
  -2  12  -3    0.58    0.15
  -2  12  -3    0.40    0.12
  -2  12  -4    0.96    0.20
   2 -12   4    0.86    0.19
  -2  12  -5    0.39    0.15
   2 -12   5    0.15    0.12
   2 -12   5    0.34    0.12
   2 -12   6    0.28    0.15
  -2  12  -6    0.22    0.13
   2 -12   6    0.14    0.09
   2 -12   7    0.04    0.12
  -2  12  -7   -0.17    0.11
   2 -12   7    0.03    0.06
   2 -12   8    0.00    0.11
   2 -12   8    0.07    0.07
   2 -12   9    0.17    0.12
   2 -12   9    0.20    0.14
  -2  12  -9    0.15    0.12
  -2  12 -10    0.12    0.08
   2 -12  10   -0.10    0.09
   2 -12  10   -0.03    0.10
   2 -12  11    0.66    0.17
   2 -12  11    0.93    0.20
   2 -12  12    0.01    0.06
   2 -12  13    0.03    0.06
   2 -12  14    0.19    0.07
   2 -12  14    0.03    0.06
  -2  11   3    0.15    0.05
  -2  11   2   -0.04    0.05
  -2  11   2    0.07    0.06
  -2  11   1    0.01    0.07
  -2  11   1   -0.01    0.06
  -2  11   1    0.02    0.07
  -2  11   0    0.04    0.07
  -2  11   0    0.13    0.08
  -2  11   0    0.20    0.10
  -2  11  -1   -0.01    0.07
  -2  11  -1    0.01    0.06
  -2  11  -1   -0.09    0.09
  -2  11  -2    0.17    0.11
  -2  11  -2    0.21    0.12
  -2  11  -2    0.17    0.09
  -2  11  -3    0.09    0.09
  -2  11  -3   -0.01    0.08
  -2  11  -3    0.13    0.08
  -2  11  -4    0.39    0.11
  -2  11  -4    0.45    0.15
   2 -11   4    0.29    0.11
   2 -11   5    2.09    0.26
   2 -11   5    1.96    0.29
  -2  11  -5    1.74    0.26
  -2  11  -6    7.17    0.51
   2 -11   6    6.50    0.43
   2 -11   6    7.48    0.53
   2 -11   7    0.00    0.11
   2 -11   7   -0.23    0.10
  -2  11  -7    0.07    0.08
   2 -11   8    1.33    0.21
   2 -11   8    0.92    0.20
   2 -11   9    0.98    0.21
  -2  11  -9    1.63    0.26
   2 -11   9    1.69    0.27
   2 -11  10    3.30    0.36
   2 -11  10    2.80    0.33
   2 -11  11    0.04    0.11
   2 -11  11   -0.05    0.11
   2 -11  12    0.24    0.12
   2 -11  13    0.00    0.08
   2 -11  14    0.13    0.08
   2 -11  14    0.16    0.09
  -2  10   5    0.26    0.06
  -2  10   4    0.10    0.06
  -2  10   3    0.00    0.06
  -2  10   2   -0.10    0.07
  -2  10   2    0.00    0.06
  -2  10   1    0.00    0.06
  -2  10   1    0.00    0.07
  -2  10   0    0.00    0.06
  -2  10   0   -0.15    0.09
  -2  10  -1    0.43    0.12
  -2  10  -1    0.49    0.13
  -2  10  -2    1.07    0.19
  -2  10  -2    1.14    0.18
  -2  10  -2    0.73    0.18
  -2  10  -3    0.24    0.10
  -2  10  -3    0.16    0.08
  -2  10  -3    0.32    0.14
  -2  10  -3    0.29    0.12
  -2  10  -4    0.24    0.10
   2 -10   4    0.31    0.11
  -2  10  -4    0.10    0.08
  -2  10  -4   -0.03    0.07
  -2  10  -4    0.19    0.09
   2 -10   5    1.67    0.26
  -2  10  -5    1.38    0.21
   2 -10   5    1.34    0.20
  -2  10  -5    1.53    0.23
  -2  10  -6   -0.07    0.06
   2 -10   6    0.15    0.12
   2 -10   6    0.06    0.06
  -2  10  -6    0.25    0.10
   2 -10   7    1.20    0.21
   2 -10   7    0.97    0.18
   2 -10   7    1.31    0.22
  -2  10  -7    0.89    0.18
   2 -10   8    0.65    0.18
   2 -10   8    1.06    0.19
   2 -10   8    1.40    0.24
  -2  10  -9    3.04    0.34
   2 -10   9    2.90    0.36
   2 -10   9    2.47    0.31
   2 -10  10    0.89    0.20
   2 -10  10    0.62    0.19
   2 -10  11    0.13    0.12
   2 -10  11   -0.14    0.14
   2 -10  12   -0.09    0.11
   2 -10  13   -0.07    0.09
   2 -10  14    0.01    0.07
   2 -10  14    0.02    0.09
   2 -10  15    0.05    0.06
  -2   9   6    0.26    0.06
  -2   9   5   -0.11    0.06
  -2   9   4    0.12    0.07
  -2   9   3    1.75    0.21
  -2   9   3    1.74    0.21
  -2   9   2    0.73    0.16
  -2   9   2    0.94    0.16
  -2   9   1    0.54    0.13
  -2   9   1    0.48    0.13
  -2   9   0   -0.03    0.08
  -2   9   0    0.02    0.07
  -2   9   0   -0.01    0.08
  -2   9  -1    1.72    0.21
  -2   9  -1    1.82    0.25
  -2   9  -1    1.34    0.20
  -2   9  -2    0.63    0.14
  -2   9  -2    0.63    0.14
  -2   9  -2    0.68    0.15
  -2   9  -3    0.02    0.06
  -2   9  -3    0.09    0.08
  -2   9  -3   -0.01    0.06
  -2   9  -4    3.04    0.29
  -2   9  -4    3.23    0.27
  -2   9  -4    3.48    0.30
  -2   9  -4    3.48    0.33
  -2   9  -5    2.52    0.25
   2  -9   5    2.47    0.29
  -2   9  -5    2.50    0.28
  -2   9  -6    0.39    0.12
  -2   9  -6    0.03    0.06
   2  -9   6    0.10    0.08
   2  -9   6    0.38    0.13
   2  -9   6   -0.12    0.08
   2  -9   7    1.80    0.25
   2  -9   7    1.79    0.25
  -2   9  -7    1.64    0.23
   2  -9   7    1.71    0.21
   2  -9   8    3.29    0.34
   2  -9   8    3.06    0.34
   2  -9   8    2.68    0.28
   2  -9   9    0.98    0.21
   2  -9   9    1.03    0.22
   2  -9   9    0.87    0.20
   2  -9  10   -0.02    0.10
   2  -9  10   -0.01    0.11
   2  -9  11    0.06    0.11
   2  -9  11    0.06    0.10
   2  -9  12    0.12    0.12
   2  -9  13    0.09    0.11
   2  -9  14    0.00    0.07
   2  -9  15    0.05    0.05
  -2   8   7    0.02    0.04
  -2   8   6    0.13    0.06
  -2   8   5   -0.04    0.06
  -2   8   5    0.06    0.11
  -2   8   4    0.67    0.17
  -2   8   4    0.98    0.17
  -2   8   4    0.94    0.16
  -2   8   3    1.30    0.22
  -2   8   3    1.61    0.21
  -2   8   3    1.37    0.19
  -2   8   2    0.08    0.11
  -2   8   2    0.06    0.09
  -2   8   2    0.01    0.06
  -2   8   2    0.03    0.06
  -2   8   2    0.02    0.07
  -2   8   1    0.50    0.14
  -2   8   1    0.64    0.16
  -2   8   1    0.62    0.13
  -2   8   0    0.30    0.10
  -2   8   0    0.50    0.12
  -2   8   0    0.42    0.12
  -2   8  -1    0.67    0.14
  -2   8  -2    3.72    0.31
  -2   8  -3    0.53    0.12
   2  -8   4    0.78    0.13
  -2   8  -4    0.93    0.15
  -2   8  -5   -0.02    0.06
   2  -8   5   -0.01    0.06
   2  -8   6    0.90    0.16
   2  -8   7    3.48    0.33
   2  -8   7    3.39    0.33
   2  -8   8    0.46    0.15
   2  -8   8    0.26    0.11
   2  -8   9    1.07    0.21
   2  -8   9    0.80    0.21
   2  -8   9    0.80    0.19
   2  -8  10    0.33    0.15
   2  -8  10    0.37    0.16
   2  -8  11    0.33    0.16
   2  -8  12    0.16    0.11
   2  -8  13    0.30    0.14
   2  -8  13    0.04    0.10
   2  -8  14    0.01    0.08
   2  -8  15    0.07    0.05
   2  -8  15    0.02    0.04
  -2   7   8    0.10    0.05
  -2   7   7    0.06    0.09
  -2   7   7   -0.06    0.07
  -2   7   6    0.05    0.06
  -2   7   6    0.15    0.11
  -2   7   5    0.57    0.14
  -2   7   5    0.46    0.15
  -2   7   5    0.35    0.11
  -2   7   4    1.64    0.21
  -2   7   4    1.44    0.19
  -2   7   4    1.79    0.21
  -2   7   4    1.56    0.25
  -2   7   3    0.14    0.10
  -2   7   3    0.13    0.08
  -2   7   3    0.18    0.09
  -2   7   3    0.26    0.11
  -2   7   3    0.06    0.06
  -2   7   3    0.37    0.13
  -2   7   2    0.63    0.14
  -2   7   2    0.91    0.15
  -2   7   2    0.72    0.15
  -2   7   2    0.77    0.14
  -2   7   2    0.76    0.18
  -2   7   1    0.83    0.16
  -2   7   0    8.03    0.45
  -2   7  -1   28.77    0.78
  -2   7  -2    0.63    0.12
  -2   7  -3    6.55    0.35
   2  -7   3    6.41    0.32
   2  -7   4   20.90    0.61
   2  -7   5    1.65    0.19
   2  -7   6    0.96    0.17
   2  -7   7    9.04    0.50
   2  -7   8    1.16    0.20
   2  -7   8    1.25    0.22
   2  -7   8    1.40    0.23
   2  -7   9    0.68    0.19
   2  -7   9    0.66    0.17
   2  -7   9    0.70    0.19
   2  -7  10    0.01    0.13
   2  -7  10    0.19    0.12
   2  -7  10   -0.01    0.11
   2  -7  11    0.09    0.12
   2  -7  12    0.47    0.17
   2  -7  13    0.50    0.17
   2  -7  14   -0.01    0.07
   2  -7  15    0.04    0.04
  -2   6   9    0.25    0.07
  -2   6   8    0.16    0.08
  -2   6   8    0.15    0.12
  -2   6   7   -0.04    0.06
  -2   6   7   -0.01    0.09
  -2   6   6    0.86    0.21
  -2   6   6    0.85    0.16
  -2   6   5    4.72    0.36
  -2   6   5    4.36    0.41
  -2   6   4    5.20    0.42
  -2   6   4    5.47    0.44
  -2   6   4    5.22    0.33
  -2   6   4    5.84    0.39
  -2   6   3    2.79    0.26
  -2   6   3    3.00    0.30
  -2   6   3    2.94    0.30
  -2   6   3    2.78    0.29
  -2   6   2    0.09    0.08
  -2   6   1   17.97    0.63
  -2   6   0   18.22    0.59
  -2   6  -1   16.88    0.53
   2  -6   2   11.77    0.37
  -2   6  -2   12.04    0.42
  -2   6  -3    0.73    0.11
   2  -6   3    0.58    0.10
   2  -6   4    0.27    0.08
   2  -6   5   21.89    0.64
   2  -6   5   21.50    0.69
   2  -6   6    0.08    0.09
   2  -6   6    0.18    0.08
   2  -6   6    0.14    0.08
   2  -6   7    5.62    0.39
   2  -6   7    5.25    0.32
   2  -6   8    0.18    0.10
   2  -6   8    0.38    0.14
   2  -6   9    0.47    0.15
   2  -6   9    0.54    0.17
   2  -6   9    0.42    0.12
   2  -6   9    0.29    0.14
   2  -6  10   10.38    0.58
   2  -6  10   10.35    0.68
   2  -6  10   10.96    0.65
   2  -6  11   11.83    0.74
   2  -6  12    0.05    0.10
   2  -6  12    0.07    0.12
   2  -6  13   -0.10    0.09
   2  -6  14    0.09    0.08
   2  -6  14   -0.02    0.05
  -2   5  10    0.43    0.08
  -2   5   9    0.13    0.07
  -2   5   9   -0.03    0.10
  -2   5   8   -0.03    0.08
  -2   5   8    0.03    0.06
  -2   5   7    0.28    0.11
  -2   5   7    0.19    0.10
  -2   5   6    1.77    0.26
  -2   5   6    2.08    0.29
  -2   5   6    1.83    0.22
  -2   5   5    2.22    0.28
  -2   5   5    2.12    0.24
  -2   5   5    1.95    0.24
  -2   5   5    2.29    0.28
  -2   5   4    2.59    0.28
  -2   5   4    2.68    0.26
  -2   5   4    3.07    0.30
  -2   5   3    0.31    0.09
  -2   5   3    0.26    0.09
  -2   5   3    0.25    0.09
  -2   5   2   10.05    0.46
  -2   5   2   10.35    0.42
  -2   5   1    6.64    0.31
  -2   5   1    6.67    0.34
  -2   5   0   14.66    0.46
  -2   5   0   13.75    0.39
   2  -5   1    3.23    0.16
  -2   5  -1    3.38    0.21
   2  -5   2    5.09    0.22
   2  -5   2    4.66    0.24
  -2   5  -2    4.97    0.24
   2  -5   3   39.43    0.74
   2  -5   4    1.44    0.17
   2  -5   5    3.77    0.27
   2  -5   6    4.22    0.28
   2  -5   6    4.18    0.31
   2  -5   7    0.06    0.08
   2  -5   7   -0.03    0.07
   2  -5   8    0.47    0.12
   2  -5   9    3.03    0.31
   2  -5   9    2.65    0.32
   2  -5   9    3.31    0.34
   2  -5  10    5.77    0.50
   2  -5  10    5.84    0.47
   2  -5  10    6.36    0.48
   2  -5  11    5.31    0.48
   2  -5  11    5.19    0.49
   2  -5  12   -0.07    0.09
   2  -5  13    0.06    0.09
   2  -5  13    0.08    0.08
   2  -5  14    0.07    0.06
  -2   4  11    0.14    0.06
  -2   4  10   -0.02    0.06
  -2   4   9    0.50    0.16
  -2   4   9    0.45    0.12
  -2   4   8    0.70    0.19
  -2   4   8    0.69    0.15
  -2   4   7    6.69    0.43
  -2   4   7    7.34    0.54
  -2   4   7    6.89    0.43
  -2   4   6    2.36    0.29
  -2   4   6    1.88    0.23
  -2   4   6    2.08    0.24
  -2   4   6    1.99    0.27
  -2   4   6    1.77    0.24
  -2   4   5    0.31    0.10
  -2   4   5    0.65    0.15
  -2   4   5    0.46    0.13
  -2   4   4    0.03    0.05
  -2   4   4    0.06    0.07
  -2   4   4    0.05    0.07
  -2   4   3    3.82    0.26
  -2   4   3    3.96    0.29
  -2   4   3    3.86    0.28
  -2   4   2    0.39    0.09
  -2   4   2    0.54    0.11
  -2   4   1    6.41    0.28
  -2   4   1    6.38    0.29
  -2   4   0    2.30    0.16
  -2   4   0    2.24    0.15
   2  -4   0    2.29    0.10
  -2   4  -1    9.44    0.29
   2  -4   1    9.38    0.28
   2  -4   2    0.17    0.06
   2  -4   3    0.56    0.12
   2  -4   4    0.03    0.07
   2  -4   5    1.43    0.17
   2  -4   6    3.75    0.28
   2  -4   6    3.81    0.28
   2  -4   7    0.19    0.10
   2  -4   7    0.23    0.10
   2  -4   8    0.76    0.15
   2  -4   8    0.75    0.17
   2  -4   9    9.94    0.57
   2  -4   9   10.51    0.58
   2  -4   9    9.95    0.63
   2  -4  10    0.53    0.19
   2  -4  10    0.48    0.16
   2  -4  10    0.48    0.16
   2  -4  10    0.90    0.19
   2  -4  11    0.08    0.10
   2  -4  12    0.21    0.13
   2  -4  13    0.05    0.07
   2  -4  13   -0.03    0.07
   2  -4  14    0.10    0.05
  -2   3  12    0.01    0.03
  -2   3  11   -0.02    0.05
  -2   3  10   -0.11    0.09
  -2   3  10    0.00    0.06
  -2   3   9   -0.01    0.07
  -2   3   9    0.09    0.10
  -2   3   9    0.18    0.10
  -2   3   8    1.55    0.21
  -2   3   8    1.40    0.25
  -2   3   8    1.73    0.23
  -2   3   7    3.68    0.29
  -2   3   7    4.29    0.39
  -2   3   7    3.58    0.35
  -2   3   7    3.16    0.30
  -2   3   7    3.74    0.37
  -2   3   7    3.44    0.30
  -2   3   6    0.02    0.07
  -2   3   6    0.09    0.09
  -2   3   6   -0.09    0.07
  -2   3   6    0.01    0.06
  -2   3   5    0.20    0.09
  -2   3   5    0.16    0.08
  -2   3   5    0.07    0.06
  -2   3   4    9.98    0.46
  -2   3   4    9.74    0.42
  -2   3   4   10.49    0.46
  -2   3   3    8.22    0.38
  -2   3   3    7.61    0.34
  -2   3   3    7.71    0.35
  -2   3   2   29.68    0.59
  -2   3   2   29.59    0.62
  -2   3   1   19.31    0.44
  -2   3   1   20.24    0.45
  -2   3   0    7.14    0.24
   2  -3   0    6.73    0.19
  -2   3   0    6.78    0.24
  -2   3  -1    0.27    0.05
   2  -3   1    0.27    0.06
   2  -3   2   32.81    0.55
   2  -3   3   12.87    0.38
   2  -3   4    9.91    0.36
   2  -3   5    4.90    0.29
   2  -3   6    6.19    0.34
   2  -3   6    6.99    0.38
   2  -3   7    1.37    0.18
   2  -3   7    1.24    0.19
   2  -3   8    1.69    0.23
   2  -3   8    1.55    0.20
   2  -3   9    0.28    0.13
   2  -3   9    0.24    0.12
   2  -3   9    0.05    0.09
   2  -3  10    0.21    0.12
   2  -3  11    0.20    0.13
   2  -3  12    0.05    0.09
   2  -3  12    0.12    0.07
   2  -3  13   -0.05    0.05
   2  -3  14    0.02    0.03
  -2   2  12    0.00    0.03
  -2   2  11    0.12    0.08
  -2   2  10    0.06    0.09
  -2   2  10    0.15    0.11
  -2   2   9    0.14    0.08
  -2   2   9    0.00    0.11
  -2   2   9    0.05    0.08
  -2   2   9    0.21    0.13
  -2   2   8    3.70    0.37
  -2   2   8    3.74    0.36
  -2   2   8    3.40    0.28
  -2   2   8    3.71    0.31
  -2   2   8    3.25    0.31
  -2   2   7    0.09    0.06
  -2   2   7    0.22    0.11
  -2   2   7    0.12    0.09
  -2   2   7    0.24    0.11
  -2   2   7    0.02    0.08
  -2   2   7    0.02    0.08
  -2   2   7    0.10    0.08
  -2   2   6   15.72    0.64
  -2   2   6   16.65    0.65
  -2   2   6   17.32    0.70
  -2   2   5    0.04    0.06
  -2   2   5    0.03    0.06
  -2   2   5    0.03    0.07
  -2   2   4   37.06    0.78
  -2   2   4   37.84    0.80
  -2   2   4   37.38    0.82
  -2   2   3   35.90    0.69
  -2   2   3   36.14    0.68
  -2   2   3   36.81    0.73
  -2   2   2   98.13    0.99
  -2   2   2  101.53    1.01
  -2   2   1  384.52    1.78
   2  -2  -1  378.55    1.14
  -2   2   0 1000.00    2.71
  -2   2   0  995.57    2.28
  -2   2  -1  380.16    1.13
   2  -2   1  383.14    1.62
   2  -2   2  158.87    1.15
  -2   2  -2  157.72    0.55
   2  -2   3    8.90    0.31
   2  -2   4    0.05    0.06
   2  -2   5   47.13    0.84
   2  -2   5   44.39    0.90
   2  -2   6   20.50    0.67
   2  -2   6   19.44    0.58
   2  -2   7   13.54    0.53
   2  -2   7   13.22    0.59
   2  -2   8    1.68    0.26
   2  -2   8    2.13    0.28
   2  -2   8    2.15    0.27
   2  -2   9    0.61    0.17
   2  -2   9    0.42    0.14
   2  -2  10   -0.15    0.11
   2  -2  11    0.24    0.10
   2  -2  11    0.29    0.12
   2  -2  12    0.26    0.09
   2  -2  12    0.27    0.10
   2  -2  13    0.10    0.06
  -2   1  13    0.04    0.04
  -2   1  12    0.18    0.08
  -2   1  11    0.10    0.08
  -2   1  11    0.24    0.11
  -2   1  11    0.12    0.09
  -2   1  10    0.17    0.11
  -2   1  10    0.12    0.09
  -2   1  10   -0.04    0.07
  -2   1  10    0.28    0.10
  -2   1   9    1.31    0.21
  -2   1   9    1.13    0.18
  -2   1   9    1.27    0.20
  -2   1   9    1.51    0.22
  -2   1   9    1.61    0.27
  -2   1   8    0.62    0.14
  -2   1   8    1.06    0.19
  -2   1   8    0.86    0.16
  -2   1   8    0.91    0.18
  -2   1   8    0.78    0.14
  -2   1   7    0.30    0.10
  -2   1   7    0.39    0.13
  -2   1   6    3.52    0.29
  -2   1   6    3.93    0.31
  -2   1   6    3.81    0.31
  -2   1   5    2.32    0.21
  -2   1   5    2.08    0.21
  -2   1   5    2.28    0.21
  -2   1   4   29.94    0.65
  -2   1   4   30.36    0.68
  -2   1   4   29.33    0.41
  -2   1   4   29.12    0.65
  -2   1   3    2.45    0.18
  -2   1   3    2.36    0.11
  -2   1   3    2.34    0.17
  -2   1   3    2.28    0.16
   2  -1  -2  164.61    0.78
  -2   1   2  165.71    1.18
  -2   1   2  166.27    0.85
  -2   1   2  165.76    1.18
  -2   1   1   86.54    0.71
  -2   1   1   85.19    0.78
   2  -1  -1   84.87    0.61
  -2   1   1   84.27    0.72
  -2   1   1   86.73    0.78
   2  -1   0    5.97    0.18
  -2   1   0    5.87    0.14
   2  -1   1  156.29    1.03
   2  -1   2  111.47    0.98
   2  -1   3    4.03    0.21
   2  -1   4   45.92    0.74
   2  -1   5    1.66    0.16
   2  -1   5    1.86    0.20
   2  -1   6   35.63    0.91
   2  -1   6   34.21    0.76
   2  -1   7    0.41    0.14
   2  -1   8    0.10    0.11
   2  -1   8   -0.04    0.07
   2  -1   9   -0.20    0.12
   2  -1   9    0.03    0.08
   2  -1  10    0.83    0.18
   2  -1  10    0.81    0.17
   2  -1  11    0.04    0.07
   2  -1  11    0.00    0.07
   2  -1  12    0.28    0.09
   2  -1  13   -0.01    0.03
  -2   0  13    0.04    0.05
  -2   0  12    0.36    0.10
  -2   0  11    0.05    0.07
  -2   0  11    0.06    0.10
  -2   0  11    0.09    0.09
  -2   0  10    0.11    0.10
  -2   0  10    0.15    0.10
  -2   0  10    0.24    0.11
  -2   0  10    0.18    0.10
  -2   0   9   -0.04    0.07
  -2   0   9    0.14    0.08
  -2   0   9    0.19    0.09
  -2   0   9    0.23    0.10
  -2   0   9    0.12    0.10
  -2   0   8    2.58    0.29
  -2   0   7    1.73    0.22
  -2   0   6    3.79    0.22
  -2   0   6    3.28    0.27
  -2   0   6    3.37    0.28
  -2   0   6    3.57    0.28
  -2   0   5   22.91    0.62
  -2   0   5   23.17    0.64
  -2   0   5   23.30    0.62
  -2   0   5   24.32    0.50
  -2   0   4    0.60    0.10
  -2   0   4    0.53    0.07
  -2   0   4    0.58    0.10
  -2   0   4    0.60    0.11
  -2   0   3   20.03    0.46
  -2   0   3   20.37    0.44
  -2   0   3   20.53    0.37
  -2   0   3   20.41    0.48
  -2   0   2  550.22    1.99
  -2   0   2  547.07    1.97
  -2   0   1  236.10    1.22
  -2   0   1  233.56    1.13
   2   0   0    0.96    0.09
  -2   0   0    0.89    0.05
   2   0   1  195.42    1.22
   2   0   2    3.11    0.17
   2   0   2    2.96    0.10
   2   0   3   23.28    0.36
   2   0   3   22.23    0.49
   2   0   4   68.02    0.91
   2   0   4   67.32    1.08
   2   0   5   25.66    0.60
   2   0   5   25.12    0.72
   2   0   6   10.07    0.50
   2   0   7    0.34    0.12
   2   0   7    0.30    0.13
   2   0   8    0.08    0.07
   2   0   8    0.28    0.10
   2   0   8    0.18    0.11
   2   0   8    0.02    0.08
   2   0   9    1.00    0.18
   2   0   9    0.90    0.17
   2   0  10   -0.09    0.09
   2   0  10    0.01    0.07
   2   0  10    0.06    0.07
   2   0  11    0.10    0.06
   2   0  11    0.04    0.07
   2   0  12    0.06    0.04
  -2  -1  14    0.17    0.06
  -2  -1  13    0.21    0.08
  -2  -1  12    0.11    0.07
  -2  -1  12    0.18    0.09
  -2  -1  11    0.43    0.13
  -2  -1  11    0.37    0.11
  -2  -1  11    0.53    0.14
  -2  -1  10    2.48    0.27
  -2  -1  10    2.62    0.27
  -2  -1  10    2.44    0.32
  -2  -1  10    2.38    0.26
  -2  -1   9    0.32    0.11
  -2  -1   9    0.40    0.12
  -2  -1   9    0.42    0.14
  -2  -1   8    0.07    0.08
  -2  -1   7   13.26    0.48
  -2  -1   7   12.31    0.54
  -2  -1   6    0.96    0.12
  -2  -1   6    0.78    0.13
  -2  -1   5    1.41    0.14
  -2  -1   5    1.32    0.14
  -2  -1   4    1.47    0.13
  -2  -1   4    1.37    0.13
  -2  -1   3   16.81    0.37
  -2  -1   3   17.28    0.39
  -2  -1   2    7.26    0.22
  -2  -1   2    6.44    0.24
  -2  -1   1    6.85    0.26
  -2  -1   0    1.38    0.15
   2   1   1    2.48    0.15
   2   1   2    0.02    0.01
   2   1   2   -0.01    0.03
   2   1   2    0.01    0.04
   2   1   3    5.77    0.23
   2   1   3    5.73    0.25
   2   1   3    5.64    0.29
   2   1   4   11.63    0.37
   2   1   4   10.89    0.36
   2   1   4   11.08    0.45
   2   1   5    1.45    0.19
   2   1   6    0.07    0.05
   2   1   7    0.21    0.11
   2   1   7    0.26    0.09
   2   1   7    0.29    0.09
   2   1   8    0.05    0.07
   2   1   8    0.06    0.08
   2   1   9    0.12    0.08
   2   1   9    0.06    0.07
   2   1  10    0.35    0.10
   2   1  10    0.24    0.11
   2   1  10    0.32    0.10
   2   1  11    0.10    0.06
  -2  -2  14    0.06    0.05
  -2  -2  13    0.09    0.06
  -2  -2  13   -0.01    0.07
  -2  -2  12    1.60    0.22
  -2  -2  12    1.88    0.23
  -2  -2  11    2.44    0.26
  -2  -2  11    2.31    0.24
  -2  -2  10    4.93    0.37
  -2  -2  10    5.53    0.45
  -2  -2  10    5.04    0.35
  -2  -2   9    0.32    0.11
  -2  -2   9    0.20    0.10
  -2  -2   8    0.20    0.09
  -2  -2   8    0.25    0.09
  -2  -2   7    1.31    0.17
  -2  -2   7    1.29    0.17
  -2  -2   6    1.61    0.17
  -2  -2   6    1.49    0.16
  -2  -2   5    3.51    0.21
  -2  -2   5    3.40    0.22
  -2  -2   4    5.90    0.23
  -2  -2   4    5.59    0.26
  -2  -2   3   77.16    0.92
  -2  -2   3   79.30    0.73
  -2  -2   2    5.66    0.25
  -2  -2   1  162.59    1.45
  -2  -2   0   10.39    0.41
   2   2   1    7.58    0.24
   2   2   1    7.32    0.28
   2   2   2    0.02    0.05
   2   2   2    0.01    0.03
   2   2   2   -0.01    0.02
   2   2   2   -0.01    0.04
   2   2   3   -0.01    0.05
   2   2   3    0.04    0.05
   2   2   3    0.09    0.05
   2   2   4    0.92    0.14
   2   2   5    0.24    0.11
   2   2   6    3.92    0.30
   2   2   6    4.30    0.36
   2   2   6    3.68    0.31
   2   2   7    2.22    0.24
   2   2   7    2.21    0.25
   2   2   7    2.72    0.31
   2   2   8    0.36    0.13
   2   2   8    0.22    0.09
   2   2   9    0.68    0.15
   2   2   9    0.64    0.17
   2   2   9    0.64    0.13
   2   2  10    0.00    0.06
   2   2  10   -0.02    0.05
   2   2  10    0.10    0.07
  -2  -3  15    0.04    0.03
  -2  -3  14    0.04    0.05
  -2  -3  14    0.08    0.05
  -2  -3  13    0.45    0.12
  -2  -3  13    0.46    0.12
  -2  -3  12    0.25    0.10
  -2  -3  11    0.01    0.06
  -2  -3  11    0.03    0.08
  -2  -3  11    0.15    0.09
  -2  -3  11    0.24    0.11
  -2  -3  10    0.25    0.10
  -2  -3  10    0.15    0.10
  -2  -3  10    0.07    0.10
  -2  -3   9   -0.04    0.08
  -2  -3   9    0.02    0.06
  -2  -3   8    3.31    0.29
  -2  -3   8    3.11    0.28
  -2  -3   7    2.13    0.21
  -2  -3   7    1.98    0.21
  -2  -3   6    0.78    0.11
  -2  -3   6    0.63    0.11
  -2  -3   5    8.42    0.36
  -2  -3   5    8.39    0.30
  -2  -3   4   32.39    0.50
  -2  -3   4   32.20    0.67
  -2  -3   3    4.36    0.25
  -2  -3   3    4.06    0.15
  -2  -3   2   26.89    0.62
  -2  -3   1   15.04    0.51
   2   3   0    1.78    0.12
  -2  -3   0    1.85    0.20
   2   3   1    7.05    0.29
   2   3   1    6.88    0.26
   2   3   1    6.55    0.27
   2   3   2    0.06    0.05
   2   3   2    0.07    0.05
   2   3   2    0.01    0.04
   2   3   3    0.33    0.09
   2   3   3    0.20    0.07
   2   3   4    0.69    0.13
   2   3   5    2.20    0.22
   2   3   5    1.85    0.22
   2   3   5    2.28    0.25
   2   3   6    1.68    0.20
   2   3   6    2.16    0.25
   2   3   7    1.63    0.20
   2   3   7    1.67    0.23
   2   3   8    0.95    0.15
   2   3   8    0.83    0.16
   2   3   9    0.02    0.06
   2   3   9   -0.01    0.05
   2   3   9    0.05    0.08
   2   3  10    0.08    0.07
   2   3  10    0.01    0.03
  -2  -4  15    0.28    0.06
  -2  -4  15    0.17    0.06
  -2  -4  14    0.43    0.11
  -2  -4  14    0.53    0.11
  -2  -4  13    0.60    0.14
  -2  -4  13    0.39    0.12
  -2  -4  12    0.68    0.18
  -2  -4  12    0.61    0.16
  -2  -4  12    0.69    0.16
  -2  -4  11    2.65    0.26
  -2  -4  11    2.59    0.33
  -2  -4  10    4.13    0.36
  -2  -4  10    4.83    0.43
  -2  -4  10    4.71    0.34
  -2  -4  10    4.35    0.38
  -2  -4   9   11.45    0.55
  -2  -4   9   10.60    0.56
  -2  -4   8    3.53    0.28
  -2  -4   8    3.11    0.29
  -2  -4   7    6.17    0.32
  -2  -4   7    5.96    0.37
  -2  -4   6    6.82    0.37
  -2  -4   6    6.29    0.28
  -2  -4   5   15.39    0.53
  -2  -4   5   15.27    0.36
  -2  -4   4   80.26    1.17
  -2  -4   4   81.16    0.68
  -2  -4   3    0.81    0.13
  -2  -4   2   28.80    0.73
  -2  -4   1   30.78    0.81
   2   4   0    5.94    0.28
   2   4   1    2.25    0.18
   2   4   1    2.40    0.19
   2   4   2    3.28    0.24
   2   4   3    0.07    0.06
   2   4   4    0.74    0.13
   2   4   4    0.74    0.15
   2   4   5    1.49    0.21
   2   4   5    1.46    0.18
   2   4   6    0.00    0.06
   2   4   6    0.06    0.09
   2   4   7    1.42    0.20
   2   4   7    1.42    0.17
   2   4   7    1.57    0.21
   2   4   8   -0.01    0.06
   2   4   8    0.05    0.06
   2   4   8    0.08    0.08
   2   4   9    0.04    0.04
   2   4   9   -0.03    0.07
  -2  -5  15    0.31    0.07
  -2  -5  14   -0.02    0.07
  -2  -5  14    0.00    0.07
  -2  -5  13    0.00    0.08
  -2  -5  13   -0.04    0.07
  -2  -5  12    0.29    0.13
  -2  -5  11    6.70    0.53
  -2  -5  11    6.33    0.40
  -2  -5  10    2.85    0.33
  -2  -5  10    2.68    0.27
  -2  -5  10    3.08    0.34
  -2  -5   9    1.74    0.25
  -2  -5   8   -0.06    0.09
  -2  -5   7    0.48    0.12
  -2  -5   6   17.72    0.64
  -2  -5   5   42.31    0.95
  -2  -5   4    0.25    0.09
  -2  -5   3    3.58    0.29
  -2  -5   2   17.34    0.65
  -2  -5   1   10.80    0.55
   2   5   0   13.20    0.47
   2   5   0   13.18    0.47
   2   5   1    0.93    0.14
   2   5   2    2.36    0.24
   2   5   3    5.56    0.40
   2   5   3    5.29    0.39
   2   5   4    1.62    0.20
   2   5   4    1.49    0.22
   2   5   5    0.57    0.14
   2   5   5    0.39    0.11
   2   5   6    0.41    0.12
   2   5   6    0.36    0.10
   2   5   7    0.35    0.10
   2   5   7    0.23    0.11
   2   5   7    0.24    0.09
   2   5   8   -0.05    0.06
   2   5   9    0.13    0.05
  -2  -6  15    0.00    0.04
  -2  -6  14    0.07    0.07
  -2  -6  13   -0.09    0.09
  -2  -6  13    0.01    0.07
  -2  -6  12   -0.10    0.08
  -2  -6  12    0.11    0.11
  -2  -6  11    0.94    0.22
  -2  -6  11    0.75    0.15
  -2  -6  10    1.57    0.26
  -2  -6  10    1.69    0.22
  -2  -6   9    0.31    0.11
  -2  -6   9    0.17    0.09
  -2  -6   9    0.27    0.10
  -2  -6   9    0.24    0.11
  -2  -6   8    1.30    0.22
  -2  -6   7    1.03    0.18
  -2  -6   6    3.99    0.33
  -2  -6   5    1.61    0.21
  -2  -6   4    0.01    0.07
  -2  -6   3    3.65    0.32
  -2  -6   2    0.08    0.07
   2   6  -1    2.59    0.23
  -2  -6   1    2.46    0.30
   2   6   0    0.70    0.13
   2   6   1    0.16    0.12
   2   6   1    0.08    0.08
   2   6   1    0.16    0.07
   2   6   2    4.56    0.36
   2   6   2    4.71    0.39
   2   6   2    4.79    0.36
   2   6   3    2.60    0.27
   2   6   3    3.08    0.32
   2   6   4    1.59    0.22
   2   6   5    1.51    0.18
   2   6   5    1.21    0.19
   2   6   6   -0.10    0.07
   2   6   6   -0.07    0.08
   2   6   7    0.01    0.06
   2   6   7    0.25    0.08
   2   6   8   -0.01    0.04
  -2  -7  15    0.16    0.07
  -2  -7  14   -0.03    0.07
  -2  -7  14   -0.10    0.09
  -2  -7  13   -0.05    0.09
  -2  -7  12    0.10    0.07
  -2  -7  12    0.01    0.09
  -2  -7  11    1.00    0.18
  -2  -7  11    0.80    0.22
  -2  -7  10    1.39    0.20
  -2  -7  10    1.82    0.29
  -2  -7  10    1.26    0.22
  -2  -7   9    0.03    0.10
  -2  -7   9    0.30    0.12
  -2  -7   9    0.21    0.10
  -2  -7   8    0.07    0.08
  -2  -7   8    0.02    0.08
  -2  -7   7    0.95    0.19
  -2  -7   6   15.16    0.68
  -2  -7   5    0.39    0.13
  -2  -7   4    0.09    0.09
  -2  -7   3    1.74    0.25
   2   7  -2    1.49    0.20
  -2  -7   2    1.40    0.24
   2   7  -1    0.71    0.16
   2   7  -1    0.73    0.14
   2   7  -1    0.84    0.15
   2   7   0    0.05    0.07
   2   7   0    0.30    0.10
   2   7   0    0.39    0.14
   2   7   1    2.91    0.32
   2   7   1    2.85    0.29
   2   7   1    2.78    0.28
   2   7   2    0.08    0.11
   2   7   2    0.04    0.07
   2   7   3    0.34    0.12
   2   7   3    0.10    0.09
   2   7   4    0.23    0.10
   2   7   4    0.05    0.11
   2   7   5    0.18    0.10
   2   7   5    0.06    0.05
   2   7   6    0.00    0.05
   2   7   6   -0.01    0.04
   2   7   7   -0.03    0.04
  -2  -8  15    0.02    0.04
  -2  -8  14    0.15    0.10
  -2  -8  13    0.81    0.20
  -2  -8  12    4.25    0.44
  -2  -8  12    3.69    0.31
  -2  -8  11    1.50    0.21
  -2  -8  10    0.58    0.14
  -2  -8  10    0.80    0.19
  -2  -8  10    0.51    0.15
  -2  -8   9    0.09    0.07
  -2  -8   9   -0.01    0.07
  -2  -8   9    0.05    0.12
  -2  -8   8    0.76    0.18
  -2  -8   8    0.99    0.21
  -2  -8   8    0.74    0.16
  -2  -8   7    2.78    0.28
  -2  -8   7    2.67    0.28
  -2  -8   7    2.58    0.32
  -2  -8   6   15.70    0.69
  -2  -8   6   15.92    0.77
  -2  -8   6   16.69    0.68
  -2  -8   5    4.99    0.44
  -2  -8   5    5.20    0.40
   2   8  -4   16.76    0.63
  -2  -8   4   16.03    0.80
  -2  -8   4   15.65    0.66
   2   8  -3    0.16    0.08
   2   8  -3    0.07    0.07
   2   8  -2    0.73    0.16
   2   8  -2    0.64    0.14
   2   8  -2    0.48    0.17
   2   8  -1    0.76    0.16
   2   8  -1    0.85    0.16
   2   8  -1    0.81    0.20
   2   8   0    3.41    0.33
   2   8   0    3.59    0.32
   2   8   0    3.32    0.35
   2   8   1    0.03    0.08
   2   8   2    2.59    0.27
   2   8   3    0.03    0.08
   2   8   3   -0.02    0.07
   2   8   4   -0.01    0.05
   2   8   4    0.06    0.07
   2   8   4   -0.02    0.05
   2   8   5   -0.13    0.07
  -2  -9  15   -0.01    0.05
  -2  -9  14    0.05    0.08
  -2  -9  13    0.19    0.13
  -2  -9  12    2.82    0.26
  -2  -9  12    3.24    0.38
  -2  -9  11    8.32    0.47
  -2  -9  11    9.19    0.56
  -2  -9  10    0.44    0.13
  -2  -9  10    0.43    0.15
  -2  -9   9    1.75    0.25
  -2  -9   9    1.69    0.24
  -2  -9   8    4.49    0.38
  -2  -9   8    4.19    0.44
  -2  -9   8    4.67    0.39
  -2  -9   7    1.63    0.23
  -2  -9   7    1.77    0.24
  -2  -9   7    1.46    0.27
   2   9  -6   16.00    0.63
  -2  -9   6   16.99    0.73
  -2  -9   6   14.62    0.69
  -2  -9   6   15.01    0.82
  -2  -9   6   15.89    0.67
   2   9  -5   14.57    0.61
  -2  -9   5   12.73    0.63
   2   9  -4    2.08    0.24
  -2  -9   4    2.05    0.25
   2   9  -4    2.45    0.28
   2   9  -3    5.68    0.42
   2   9  -3    5.30    0.39
   2   9  -2    3.65    0.34
   2   9  -1    0.82    0.18
   2   9   0    0.06    0.07
   2   9   0    0.19    0.11
   2   9   1    0.06    0.08
   2   9   1    0.04    0.07
   2   9   2    0.56    0.12
   2   9   3   -0.04    0.06
   2   9   3    0.04    0.05
   2   9   4   -0.04    0.04
   2   9   4   -0.13    0.05
  -2 -10  15    0.15    0.06
  -2 -10  15    0.12    0.05
  -2 -10  14   -0.04    0.07
  -2 -10  13    0.05    0.08
  -2 -10  12    0.08    0.08
  -2 -10  12    0.03    0.09
  -2 -10  11    0.10    0.09
  -2 -10  11    0.02    0.11
  -2 -10  10    0.79    0.18
  -2 -10  10    0.64    0.17
  -2 -10   9    2.09    0.27
  -2 -10   9    2.38    0.28
  -2 -10   8    1.01    0.20
  -2 -10   8    0.86    0.18
  -2 -10   7    3.66    0.33
   2  10  -7    4.81    0.38
  -2 -10   7    4.07    0.38
  -2 -10   6    0.89    0.19
   2  10  -6    0.80    0.16
   2  10  -5    6.61    0.43
   2  10  -4    0.84    0.16
   2  10  -3   -0.02    0.07
   2  10  -2    2.28    0.27
   2  10  -1    0.04    0.08
   2  10   0    0.16    0.09
   2  10   1    0.63    0.13
   2  10   2    0.14    0.07
   2  10   3   -0.04    0.03
  -2 -11  15    0.00    0.03
  -2 -11  14   -0.06    0.07
  -2 -11  13    0.03    0.07
  -2 -11  12    0.06    0.10
  -2 -11  12    0.08    0.06
  -2 -11  11   -0.01    0.06
  -2 -11  10   -0.06    0.11
  -2 -11  10   -0.04    0.08
  -2 -11   9    0.19    0.11
  -2 -11   9    0.02    0.10
  -2 -11   8   -0.07    0.09
   2  11  -7    0.22    0.11
  -2 -11   7   -0.18    0.11
   2  11  -6    0.26    0.12
  -2 -11   6    0.38    0.14
   2  11  -5    0.57    0.14
  -2 -11   5    0.53    0.16
   2  11  -4    0.07    0.08
   2  11  -3   -0.05    0.08
   2  11  -2    0.12    0.08
   2  11  -1    0.04    0.06
   2  11   0    0.52    0.11
   2  11   1    0.04    0.04
  -2 -12  14    0.08    0.05
  -2 -12  13    0.10    0.07
  -2 -12  12    0.11    0.10
  -2 -12  12   -0.03    0.05
  -2 -12  11    0.08    0.06
  -2 -12  10    0.04    0.07
  -2 -12   9    0.57    0.14
  -2 -12   8   -0.04    0.09
   2  12  -7    0.43    0.13
  -2 -12   7    0.14    0.10
   2  12  -6    0.11    0.09
  -2 -12   6    0.00    0.07
   2  12  -5    0.49    0.13
  -2 -12   5    0.21    0.10
   2  12  -4    0.09    0.06
  -2 -12   4    0.25    0.09
   2  12  -3    0.01    0.06
  -2 -12   3    0.04    0.07
   2  12  -2    0.03    0.04
   2  12  -1    0.25    0.08
   2  12  -1    0.29    0.08
  -2 -12   1    0.39    0.09
   2  12   0    0.05    0.03
  -2 -13  13   -0.04    0.05
  -2 -13  12    0.11    0.08
  -2 -13  11   -0.01    0.05
  -2 -13  11    0.17    0.08
  -2 -13  10    0.67    0.14
  -2 -13   9    0.05    0.07
  -2 -13   8    0.04    0.07
   2  13  -7    0.23    0.09
  -2 -13   7    0.22    0.10
   2  13  -6    0.14    0.07
  -2 -13   6    0.13    0.07
   2  13  -5    0.30    0.10
  -2 -13   5    0.35    0.10
   2  13  -4    0.03    0.05
  -2 -13   4    0.02    0.05
   2  13  -3    0.08    0.07
  -2 -13   3    0.03    0.04
   2  13  -2   -0.01    0.03
  -2 -14  10    0.01    0.05
  -2 -14   8   -0.02    0.04
  -2 -14   7    0.01    0.04
  -2 -14   6    0.00    0.03
  -3  15  -5    0.20    0.09
   3 -15   5    0.22    0.07
  -3  15  -6    0.00    0.06
   3 -15   6    0.03    0.07
  -3  15  -7    0.14    0.08
   3 -15   7    0.14    0.08
  -3  15  -8   -0.01    0.05
   3 -15   8    0.07    0.07
   3 -15   9    0.06    0.06
  -3  15  -9   -0.08    0.05
   3 -15  10   -0.07    0.06
   3 -14   2    0.27    0.09
   3 -14   3    0.04    0.07
  -3  14  -3    0.03    0.08
   3 -14   4   -0.05    0.08
   3 -14   5    0.27    0.11
  -3  14  -6    0.00    0.08
   3 -14   6    0.10    0.12
  -3  14  -7    0.05    0.09
   3 -14   7   -0.05    0.09
   3 -14   8    0.05    0.10
  -3  14  -8   -0.02    0.09
  -3  14  -9    0.10    0.08
   3 -14   9    0.17    0.10
  -3  14 -10   -0.09    0.06
   3 -14  10   -0.02    0.09
   3 -14  11   -0.09    0.08
   3 -13  -1    0.14    0.06
   3 -13   0    0.01    0.07
  -3  13  -1    0.15    0.07
   3 -13   1    0.10    0.08
   3 -13   2    0.00    0.10
  -3  13  -2   -0.01    0.06
  -3  13  -3    0.03    0.08
   3 -13   3    0.02    0.10
   3 -13   4    0.05    0.12
  -3  13  -4    0.05    0.08
   3 -13   5    0.01    0.12
  -3  13  -5    0.10    0.10
  -3  13  -6    0.57    0.15
   3 -13   6    0.87    0.19
   3 -13   7    0.10    0.11
  -3  13  -8    0.69    0.17
   3 -13   8    0.67    0.18
   3 -13   9    0.12    0.13
  -3  13  -9    0.01    0.07
  -3  13 -10    0.09    0.08
   3 -13  10    0.18    0.11
   3 -13  11   -0.09    0.07
   3 -13  11    0.03    0.09
   3 -13  12   -0.21    0.08
   3 -13  13   -0.07    0.05
  -3  12   2    0.02    0.04
  -3  12   1    0.02    0.05
  -3  12   0    0.05    0.08
  -3  12   0   -0.04    0.06
  -3  12  -1    0.88    0.16
  -3  12  -1    1.01    0.18
  -3  12  -2    1.79    0.24
  -3  12  -2    1.61    0.20
  -3  12  -3    0.73    0.18
  -3  12  -3    0.79    0.16
  -3  12  -4   -0.01    0.09
   3 -12   4    0.00    0.11
   3 -12   5    0.03    0.11
  -3  12  -5    0.09    0.11
   3 -12   6   -0.09    0.15
  -3  12  -6    0.08    0.09
   3 -12   7    0.70    0.19
   3 -12   8    0.02    0.11
  -3  12  -8    0.07    0.14
  -3  12  -9    0.07    0.10
   3 -12   9   -0.13    0.10
   3 -12   9    0.07    0.11
  -3  12 -10    0.45    0.16
   3 -12  10    0.27    0.11
   3 -12  10    0.38    0.16
   3 -12  11    0.11    0.11
   3 -12  11    0.00    0.07
   3 -12  12    0.16    0.07
   3 -12  13    0.06    0.06
  -3  11   4    0.29    0.06
  -3  11   3    0.07    0.05
  -3  11   2   -0.01    0.07
  -3  11   1    0.19    0.09
  -3  11   1    0.07    0.06
  -3  11   1    0.07    0.08
  -3  11   0    0.11    0.08
  -3  11   0    0.15    0.08
  -3  11   0    0.08    0.08
  -3  11  -1    0.55    0.15
  -3  11  -1    0.72    0.16
  -3  11  -1    0.48    0.13
  -3  11  -2    0.06    0.09
  -3  11  -2    0.18    0.10
  -3  11  -3    0.21    0.10
  -3  11  -3    0.09    0.11
  -3  11  -4    0.00    0.10
  -3  11  -4    0.01    0.07
   3 -11   5    2.21    0.30
  -3  11  -5    2.33    0.29
   3 -11   6    0.04    0.12
  -3  11  -6   -0.06    0.09
   3 -11   7    2.01    0.29
   3 -11   8    0.09    0.09
   3 -11   8    0.12    0.13
  -3  11  -8    0.03    0.11
   3 -11   9    0.00    0.12
  -3  11  -9   -0.07    0.13
   3 -11   9   -0.08    0.11
   3 -11  10   -0.12    0.12
   3 -11  10    0.19    0.12
  -3  11 -10   -0.01    0.07
   3 -11  11    0.83    0.20
   3 -11  11    1.20    0.22
   3 -11  12    0.09    0.10
   3 -11  13   -0.03    0.06
   3 -11  14    0.00    0.04
  -3  10   5   -0.03    0.04
  -3  10   4    0.29    0.08
  -3  10   3    0.04    0.06
  -3  10   2    0.17    0.06
  -3  10   2    0.24    0.10
  -3  10   2    0.32    0.10
  -3  10   1    0.02    0.05
  -3  10   1    0.07    0.06
  -3  10   1    0.08    0.08
  -3  10   0    0.16    0.10
  -3  10   0    0.16    0.10
  -3  10   0    0.09    0.08
  -3  10  -1    0.14    0.09
  -3  10  -1    0.04    0.08
  -3  10  -1    0.25    0.10
  -3  10  -2    0.23    0.10
  -3  10  -2    0.10    0.07
  -3  10  -2    0.12    0.08
  -3  10  -2    0.05    0.07
  -3  10  -3    0.95    0.20
  -3  10  -3    0.94    0.17
  -3  10  -3    0.84    0.18
  -3  10  -4    0.09    0.09
  -3  10  -4    0.13    0.09
  -3  10  -4    0.09    0.07
  -3  10  -5    1.36    0.20
  -3  10  -5    1.41    0.23
   3 -10   5    1.28    0.24
   3 -10   6    0.52    0.16
  -3  10  -6    0.47    0.15
   3 -10   7    0.25    0.14
   3 -10   7    0.23    0.09
  -3  10  -8    0.27    0.14
   3 -10   8    0.40    0.16
  -3  10  -9    0.15    0.10
   3 -10   9    0.66    0.18
   3 -10   9    0.63    0.19
   3 -10  10    0.06    0.11
   3 -10  10    0.28    0.13
   3 -10  11    0.15    0.11
   3 -10  11    0.23    0.13
   3 -10  12   -0.01    0.08
   3 -10  13   -0.01    0.06
   3 -10  13    0.16    0.09
   3 -10  14    0.10    0.06
  -3   9   6    0.00    0.05
  -3   9   5    0.25    0.08
  -3   9   4    0.12    0.07
  -3   9   3    1.79    0.21
  -3   9   3    1.86    0.22
  -3   9   2    0.19    0.09
  -3   9   2    0.20    0.08
  -3   9   2    0.11    0.08
  -3   9   1    0.12    0.08
  -3   9   1    0.17    0.09
  -3   9   0    1.02    0.19
  -3   9   0    1.12    0.18
  -3   9   0    1.12    0.18
  -3   9  -1    0.30    0.11
  -3   9  -1    0.21    0.10
  -3   9  -2    0.37    0.13
  -3   9  -2    0.28    0.10
  -3   9  -2    0.46    0.12
  -3   9  -2    0.29    0.10
  -3   9  -3    2.29    0.25
  -3   9  -3    2.38    0.26
  -3   9  -3    2.42    0.27
  -3   9  -3    2.26    0.23
  -3   9  -4   -0.05    0.08
  -3   9  -4    0.09    0.06
  -3   9  -4   -0.05    0.07
  -3   9  -5    0.22    0.11
  -3   9  -5    0.20    0.08
   3  -9   5    0.31    0.13
   3  -9   6    0.00    0.10
   3  -9   6    0.00    0.07
  -3   9  -6    0.07    0.07
   3  -9   7    0.33    0.10
   3  -9   7    0.51    0.16
   3  -9   7    0.47    0.15
  -3   9  -8    0.14    0.10
   3  -9   8    0.04    0.11
   3  -9   8    0.10    0.10
   3  -9   8    0.11    0.10
   3  -9   9   -0.21    0.12
   3  -9   9   -0.16    0.12
   3  -9  10    0.45    0.16
   3  -9  10    0.34    0.16
   3  -9  11   -0.11    0.13
   3  -9  12    0.02    0.08
   3  -9  13   -0.04    0.08
   3  -9  13   -0.14    0.11
   3  -9  14    0.10    0.07
  -3   8   7    0.09    0.05
  -3   8   6   -0.01    0.05
  -3   8   5   -0.04    0.09
  -3   8   5    0.22    0.09
  -3   8   4    0.01    0.10
  -3   8   4    0.22    0.10
  -3   8   3    0.05    0.06
  -3   8   3   -0.02    0.08
  -3   8   2    0.02    0.08
  -3   8   2    0.10    0.08
  -3   8   2   -0.10    0.10
  -3   8   2    0.06    0.07
  -3   8   1    1.27    0.18
  -3   8   1    1.22    0.18
  -3   8   1    1.24    0.21
  -3   8   0    0.24    0.09
  -3   8   0    0.26    0.09
  -3   8   0    0.36    0.13
  -3   8  -1    0.65    0.14
  -3   8  -2    3.58    0.30
  -3   8  -3   19.81    0.67
   3  -8   4   12.39    0.51
  -3   8  -4   12.00    0.50
  -3   8  -5    0.11    0.06
   3  -8   5    0.03    0.07
   3  -8   6    1.24    0.19
   3  -8   7   -0.07    0.09
   3  -8   7    0.22    0.12
   3  -8   7    0.06    0.12
  -3   8  -7   -0.20    0.12
  -3   8  -8    0.26    0.14
   3  -8   8    0.17    0.11
   3  -8   8    0.05    0.11
   3  -8   8    0.20    0.13
   3  -8   9    6.48    0.51
   3  -8   9    7.00    0.55
   3  -8   9    6.13    0.47
   3  -8  10    5.28    0.50
   3  -8  10    5.02    0.45
   3  -8  11    0.15    0.12
   3  -8  12   -0.01    0.10
   3  -8  12    0.11    0.11
   3  -8  13   -0.02    0.08
   3  -8  14   -0.06    0.06
  -3   7   9    0.02    0.03
  -3   7   8    0.16    0.06
  -3   7   7    0.06    0.06
  -3   7   6    0.39    0.15
  -3   7   6    0.34    0.12
  -3   7   5    0.48    0.17
  -3   7   5    0.32    0.11
  -3   7   4    7.29    0.45
  -3   7   4    6.56    0.49
  -3   7   3    0.60    0.14
  -3   7   3    0.52    0.15
  -3   7   3    0.55    0.13
  -3   7   3    0.52    0.14
  -3   7   3    0.55    0.15
  -3   7   2    5.41    0.42
  -3   7   2    5.10    0.39
  -3   7   2    5.84    0.38
  -3   7   1    1.28    0.20
  -3   7   0   17.59    0.66
  -3   7  -1    0.64    0.13
  -3   7  -2   58.90    1.06
  -3   7  -3   72.96    1.13
   3  -7   3   72.24    1.06
  -3   7  -4   63.19    1.01
   3  -7   4   60.76    1.06
   3  -7   5    4.13    0.31
  -3   7  -5    3.88    0.24
   3  -7   5    3.82    0.32
   3  -7   6   19.06    0.70
   3  -7   6   18.01    0.72
   3  -7   7    0.23    0.11
   3  -7   8    0.36    0.13
   3  -7   8    0.31    0.15
   3  -7   8    0.21    0.13
   3  -7   9    4.22    0.43
   3  -7   9    4.56    0.41
   3  -7   9    4.49    0.42
   3  -7  10    2.96    0.37
   3  -7  11    0.17    0.13
   3  -7  12    0.02    0.10
   3  -7  12   -0.06    0.10
   3  -7  13    0.17    0.13
   3  -7  14    0.03    0.06
   3  -7  14    0.01    0.05
  -3   6   9    0.14    0.07
  -3   6   8    0.22    0.08
  -3   6   7    0.03    0.10
  -3   6   7    0.05    0.07
  -3   6   6    0.45    0.15
  -3   6   6    0.23    0.10
  -3   6   5   10.36    0.64
  -3   6   5   10.17    0.62
  -3   6   5   11.03    0.55
  -3   6   4    0.72    0.17
  -3   6   4    0.29    0.11
  -3   6   4    0.71    0.17
  -3   6   4    0.40    0.13
  -3   6   4    0.53    0.14
  -3   6   3   12.81    0.64
  -3   6   3   13.16    0.64
  -3   6   3   14.00    0.57
  -3   6   3   13.05    0.56
  -3   6   2    3.65    0.31
  -3   6   2    3.53    0.28
  -3   6   1    0.77    0.14
  -3   6   1    0.62    0.11
  -3   6   0    5.78    0.33
  -3   6  -1   16.87    0.53
  -3   6  -2    0.68    0.10
   3  -6   2    0.71    0.11
   3  -6   2    0.77    0.10
  -3   6  -3    0.28    0.07
   3  -6   3    0.21    0.08
  -3   6  -4   12.67    0.39
   3  -6   4   12.25    0.49
   3  -6   5    5.86    0.37
   3  -6   6    2.99    0.29
   3  -6   7    3.91    0.31
   3  -6   7    3.85    0.34
   3  -6   8   30.79    1.06
   3  -6   8   29.62    0.93
   3  -6   8   32.12    1.03
   3  -6   8   30.96    0.92
   3  -6   9    5.74    0.48
   3  -6   9    6.52    0.48
   3  -6   9    6.51    0.45
   3  -6   9    6.60    0.49
   3  -6  10    0.98    0.23
   3  -6  11   -0.19    0.14
   3  -6  11    0.09    0.10
   3  -6  12    0.18    0.12
   3  -6  13    0.05    0.09
   3  -6  14    0.08    0.05
   3  -6  14   -0.01    0.04
  -3   5  10    0.19    0.07
  -3   5   9    0.12    0.07
  -3   5   8    0.74    0.19
  -3   5   8    0.80    0.16
  -3   5   7    2.51    0.27
  -3   5   7    3.11    0.36
  -3   5   7    2.30    0.26
  -3   5   6    6.51    0.52
  -3   5   6    7.06    0.44
  -3   5   6    6.16    0.41
  -3   5   6    6.81    0.52
  -3   5   5    2.71    0.29
  -3   5   5    2.70    0.32
  -3   5   5    2.88    0.27
  -3   5   5    2.49    0.30
  -3   5   5    2.68    0.31
  -3   5   5    2.64    0.26
  -3   5   4    4.43    0.34
  -3   5   4    4.33    0.37
  -3   5   4    4.80    0.38
  -3   5   3    0.10    0.07
  -3   5   3    0.01    0.07
  -3   5   3    0.01    0.07
  -3   5   2    0.02    0.05
  -3   5   2    0.02    0.05
  -3   5   1    0.48    0.10
  -3   5   1    0.58    0.11
  -3   5   0   11.56    0.41
  -3   5  -1    9.81    0.35
   3  -5   1    9.30    0.33
   3  -5   1   10.18    0.29
  -3   5  -2    5.12    0.23
   3  -5   2    5.20    0.26
  -3   5  -3    3.64    0.18
   3  -5   3    3.66    0.24
  -3   5  -4   10.34    0.29
   3  -5   4   10.29    0.43
   3  -5   5    0.49    0.12
   3  -5   6    4.20    0.32
   3  -5   7    3.79    0.32
   3  -5   7    3.98    0.34
   3  -5   8    5.03    0.43
   3  -5   8    5.18    0.41
   3  -5   8    5.37    0.40
   3  -5   8    5.22    0.40
   3  -5   9    3.68    0.40
   3  -5   9    4.25    0.38
   3  -5  10    0.89    0.21
   3  -5  10    0.90    0.21
   3  -5  11    0.40    0.16
   3  -5  12    0.01    0.09
   3  -5  13   -0.04    0.05
   3  -5  13    0.00    0.07
   3  -5  13   -0.17    0.08
   3  -5  14   -0.04    0.04
  -3   4  11    0.13    0.05
  -3   4  10    0.31    0.09
  -3   4   9    1.69    0.28
  -3   4   9    2.26    0.24
  -3   4   8    0.53    0.15
  -3   4   8    0.68    0.18
  -3   4   8    0.58    0.14
  -3   4   7    0.08    0.09
  -3   4   7    0.10    0.09
  -3   4   7    0.09    0.10
  -3   4   7   -0.11    0.06
  -3   4   7   -0.03    0.07
  -3   4   6    0.05    0.09
  -3   4   6   -0.02    0.07
  -3   4   6    0.06    0.10
  -3   4   6    0.02    0.09
  -3   4   6    0.04    0.07
  -3   4   6    0.07    0.07
  -3   4   5    2.30    0.27
  -3   4   5    2.25    0.25
  -3   4   5    2.14    0.26
  -3   4   4    0.06    0.07
  -3   4   4    0.16    0.08
  -3   4   4    0.18    0.08
  -3   4   3   18.45    0.60
  -3   4   3   17.57    0.63
  -3   4   3   19.06    0.62
  -3   4   2   17.05    0.53
  -3   4   2   16.80    0.53
  -3   4   1   18.37    0.51
  -3   4   1   17.52    0.51
   3  -4  -1   18.86    0.31
  -3   4   0   12.46    0.37
   3  -4   0   12.29    0.31
   3  -4   1   19.01    0.44
  -3   4  -1   19.81    0.42
  -3   4  -2   15.61    0.34
   3  -4   2   15.55    0.43
  -3   4  -3    7.91    0.21
   3  -4   3    7.66    0.33
   3  -4   4    0.16    0.09
   3  -4   5   12.12    0.48
   3  -4   6    3.28    0.28
   3  -4   7    0.46    0.14
   3  -4   7    0.43    0.13
   3  -4   8    0.74    0.17
   3  -4   8    0.92    0.18
   3  -4   8    0.84    0.19
   3  -4   9    0.18    0.15
   3  -4   9    0.25    0.12
   3  -4   9    0.17    0.13
   3  -4  10    0.62    0.18
   3  -4  11   -0.08    0.12
   3  -4  12    0.15    0.12
   3  -4  12    0.08    0.08
   3  -4  13    0.05    0.06
   3  -4  13   -0.02    0.05
  -3   3  12    0.08    0.05
  -3   3  11    0.01    0.05
  -3   3  10    0.29    0.12
  -3   3  10    0.37    0.11
  -3   3   9    0.55    0.16
  -3   3   9    0.58    0.17
  -3   3   9    0.66    0.15
  -3   3   8    2.72    0.28
  -3   3   8    2.68    0.33
  -3   3   8    2.29    0.26
  -3   3   7    1.07    0.19
  -3   3   7    1.07    0.17
  -3   3   7    1.46    0.25
  -3   3   7    1.25    0.22
  -3   3   7    1.04    0.19
  -3   3   7    1.38    0.19
  -3   3   7    1.31    0.23
  -3   3   6    0.30    0.12
  -3   3   6    0.10    0.08
  -3   3   6    0.34    0.12
  -3   3   5   14.27    0.61
  -3   3   5   13.87    0.58
  -3   3   5   13.90    0.61
  -3   3   4   11.91    0.50
  -3   3   4   11.73    0.48
  -3   3   4   11.26    0.51
  -3   3   3    2.13    0.20
  -3   3   3    2.14    0.21
  -3   3   3    2.21    0.20
  -3   3   2    4.88    0.26
  -3   3   2    4.84    0.27
  -3   3   1    1.08    0.12
   3  -3  -1    0.95    0.08
  -3   3   1    0.89    0.12
   3  -3   0   12.72    0.32
  -3   3   0   12.94    0.33
   3  -3   1    5.37    0.23
  -3   3  -1    4.86    0.18
  -3   3  -2    0.58    0.05
   3  -3   2    0.62    0.12
  -3   3  -3    8.41    0.13
   3  -3   3   10.69    0.38
   3  -3   4    4.87    0.28
   3  -3   5   15.94    0.55
   3  -3   6   21.13    0.67
   3  -3   6   19.57    0.69
   3  -3   7    3.02    0.30
   3  -3   7    3.23    0.29
   3  -3   8    0.81    0.19
   3  -3   8    1.14    0.19
   3  -3   8    1.34    0.23
   3  -3   8    1.04    0.21
   3  -3   9    0.59    0.16
   3  -3   9    0.76    0.19
   3  -3  10    0.10    0.11
   3  -3  11    0.05    0.11
   3  -3  11   -0.03    0.09
   3  -3  12    0.19    0.08
   3  -3  12    0.10    0.07
   3  -3  13   -0.08    0.05
   3  -3  13    0.06    0.05
  -3   2  12    0.03    0.04
  -3   2  11    0.20    0.08
  -3   2  11    0.18    0.09
  -3   2  10    0.03    0.09
  -3   2  10    0.05    0.07
  -3   2  10    0.14    0.12
  -3   2   9    1.89    0.23
  -3   2   9    1.63    0.22
  -3   2   9    2.02    0.25
  -3   2   9    1.75    0.26
  -3   2   8    1.23    0.20
  -3   2   8    1.57    0.25
  -3   2   8    1.28    0.22
  -3   2   8    1.27    0.18
  -3   2   8    1.22    0.19
  -3   2   7   -0.01    0.06
  -3   2   7   -0.02    0.07
  -3   2   7    0.06    0.09
  -3   2   7    0.00    0.05
  -3   2   7    0.00    0.06
  -3   2   7   -0.03    0.07
  -3   2   7    0.09    0.06
  -3   2   6    2.04    0.25
  -3   2   6    2.32    0.25
  -3   2   6    2.07    0.25
  -3   2   5   15.70    0.60
  -3   2   5   14.94    0.57
  -3   2   5   15.22    0.60
  -3   2   4   17.47    0.59
  -3   2   4   17.57    0.56
  -3   2   4   16.94    0.55
  -3   2   3   35.19    0.71
  -3   2   3   34.49    0.71
  -3   2   3   34.91    0.75
  -3   2   2    6.70    0.28
  -3   2   2    6.48    0.29
  -3   2   2    6.55    0.30
   3  -2  -2    6.45    0.18
  -3   2   1   22.18    0.44
   3  -2  -1   22.42    0.39
  -3   2   1   21.69    0.50
  -3   2   0   67.63    0.64
   3  -2   0   66.57    0.74
  -3   2  -1  287.90    1.01
   3  -2   1  296.03    1.69
   3  -2   2   22.39    0.51
   3  -2   3    3.41    0.22
   3  -2   4    0.14    0.08
   3  -2   5    1.13    0.16
   3  -2   6    1.39    0.21
   3  -2   6    1.48    0.19
   3  -2   7    2.31    0.27
   3  -2   7    2.34    0.24
   3  -2   8   -0.07    0.10
   3  -2   8   -0.05    0.09
   3  -2   9    0.05    0.10
   3  -2  10   -0.04    0.09
   3  -2  10   -0.04    0.10
   3  -2  11    0.19    0.09
   3  -2  11   -0.03    0.08
   3  -2  12   -0.06    0.05
   3  -2  12    0.04    0.05
  -3   1  13    0.01    0.04
  -3   1  12    0.26    0.08
  -3   1  12    0.20    0.08
  -3   1  11    0.58    0.13
  -3   1  11    0.75    0.16
  -3   1  10    2.28    0.26
  -3   1  10    1.64    0.25
  -3   1  10    2.13    0.24
  -3   1  10    2.30    0.26
  -3   1   9    0.80    0.17
  -3   1   9    0.51    0.16
  -3   1   9    0.72    0.17
  -3   1   9    0.50    0.13
  -3   1   9    0.79    0.17
  -3   1   8    1.41    0.23
  -3   1   8    1.91    0.27
  -3   1   8    1.63    0.21
  -3   1   8    1.54    0.22
  -3   1   8    1.53    0.19
  -3   1   7    0.20    0.10
  -3   1   7    0.33    0.10
  -3   1   7    0.46    0.13
  -3   1   6    4.35    0.34
  -3   1   6    4.61    0.34
  -3   1   6    4.54    0.35
  -3   1   5    0.48    0.11
  -3   1   5    0.40    0.11
  -3   1   5    0.38    0.11
  -3   1   4    0.62    0.11
   3  -1  -4    0.65    0.07
  -3   1   4    0.59    0.12
  -3   1   4    0.55    0.11
  -3   1   4    0.61    0.07
  -3   1   3    9.64    0.29
  -3   1   3   10.47    0.37
  -3   1   3   10.44    0.39
  -3   1   3   10.52    0.37
   3  -1  -3   10.06    0.26
  -3   1   2   92.17    1.01
  -3   1   2   91.75    0.96
  -3   1   2   91.62    1.02
   3  -1  -2   90.14    0.81
  -3   1   1    3.51    0.17
   3  -1  -1    3.51    0.17
  -3   1   1    3.49    0.18
  -3   1   1    3.24    0.19
   3  -1   0  120.11    1.04
  -3   1   0  122.26    0.87
   3  -1   1    8.29    0.29
  -3   1  -1    8.31    0.18
   3  -1   2    0.73    0.11
   3  -1   3   45.40    0.78
   3  -1   4   61.22    0.97
   3  -1   5   13.12    0.55
   3  -1   5   13.52    0.49
   3  -1   6    7.72    0.45
   3  -1   6    7.55    0.39
   3  -1   7    0.66    0.16
   3  -1   7    0.61    0.17
   3  -1   8    0.04    0.09
   3  -1   8    0.06    0.08
   3  -1   9    0.10    0.09
   3  -1   9    0.04    0.08
   3  -1  10    0.01    0.08
   3  -1  10    0.17    0.11
   3  -1  11    0.08    0.07
   3  -1  11    0.32    0.09
   3  -1  12   -0.03    0.05
   3  -1  12    0.06    0.05
  -3   0  13    0.02    0.05
  -3   0  12    0.08    0.07
  -3   0  12   -0.01    0.07
  -3   0  12   -0.01    0.06
  -3   0  11    0.20    0.12
  -3   0  11    0.11    0.08
  -3   0  11    0.17    0.10
  -3   0  10    0.06    0.10
  -3   0  10    0.06    0.09
  -3   0  10    0.14    0.10
  -3   0  10    0.18    0.10
  -3   0   9    0.05    0.07
  -3   0   9   -0.21    0.11
  -3   0   9    0.02    0.06
  -3   0   9    0.06    0.09
  -3   0   9   -0.04    0.08
  -3   0   8    1.05    0.20
  -3   0   8    0.97    0.16
  -3   0   7    2.57    0.27
  -3   0   6    0.04    0.05
  -3   0   6    0.12    0.09
  -3   0   6    0.03    0.04
  -3   0   5    0.09    0.07
  -3   0   5    0.09    0.07
  -3   0   5    0.18    0.06
  -3   0   5    0.09    0.06
  -3   0   4    0.22    0.07
  -3   0   4    0.25    0.09
  -3   0   4    0.23    0.07
  -3   0   4    0.28    0.08
  -3   0   3   18.71    0.44
  -3   0   3   19.32    0.48
  -3   0   3   19.75    0.51
  -3   0   3   18.30    0.46
  -3   0   2    2.61    0.17
  -3   0   2    2.41    0.16
  -3   0   2    2.43    0.17
  -3   0   1   -0.03    0.06
  -3   0   1    0.00    0.04
   3   0  -1    0.03    0.05
   3   0   0   13.30    0.37
   3   0   1    0.06    0.06
   3   0   2   12.87    0.20
   3   0   2   12.54    0.40
   3   0   3   29.15    0.65
   3   0   4   16.92    0.58
   3   0   4   17.70    0.54
   3   0   5    5.32    0.31
   3   0   5    5.26    0.36
   3   0   6    0.56    0.14
   3   0   7    0.04    0.08
   3   0   7    0.09    0.09
   3   0   7    0.02    0.08
   3   0   8    0.33    0.13
   3   0   8    0.55    0.13
   3   0   9    0.08    0.07
   3   0   9    0.03    0.08
   3   0  10    0.09    0.07
   3   0  10    0.12    0.07
   3   0  11    0.07    0.05
   3   0  11    0.04    0.06
  -3  -1  14   -0.01    0.03
  -3  -1  13    0.02    0.05
  -3  -1  13    0.11    0.07
  -3  -1  12   -0.03    0.08
  -3  -1  12    0.06    0.08
  -3  -1  12   -0.04    0.07
  -3  -1  11    0.29    0.13
  -3  -1  11    0.56    0.14
  -3  -1  11    0.49    0.14
  -3  -1  10    0.53    0.14
  -3  -1  10    0.67    0.17
  -3  -1  10    0.46    0.12
  -3  -1  10    0.68    0.16
  -3  -1   9    8.11    0.46
  -3  -1   9    8.22    0.54
  -3  -1   9    7.15    0.42
  -3  -1   8    1.88    0.24
  -3  -1   7    2.06    0.23
  -3  -1   7    2.04    0.20
  -3  -1   6    5.27    0.30
  -3  -1   6    5.15    0.32
  -3  -1   5   14.66    0.47
  -3  -1   5   14.67    0.46
  -3  -1   4    0.00    0.05
  -3  -1   4    0.00    0.05
  -3  -1   3    1.13    0.13
  -3  -1   3    1.22    0.12
  -3  -1   2    3.65    0.23
  -3  -1   2    3.49    0.18
  -3  -1   1    9.35    0.40
   3   1   0    0.56    0.09
   3   1   1    0.20    0.07
   3   1   2    4.21    0.16
   3   1   2    3.87    0.23
   3   1   3   15.25    0.47
   3   1   4    1.37    0.15
   3   1   4    1.18    0.17
   3   1   5    0.20    0.10
   3   1   6    0.07    0.09
   3   1   6    0.11    0.09
   3   1   6    0.05    0.09
   3   1   7   -0.02    0.06
   3   1   7    0.09    0.07
   3   1   7    0.01    0.05
   3   1   8    0.05    0.07
   3   1   8    0.12    0.09
   3   1   9    0.20    0.08
   3   1   9    0.12    0.08
   3   1  10    0.05    0.07
   3   1  10    0.20    0.07
   3   1  10    0.13    0.07
  -3  -2  14   -0.03    0.06
  -3  -2  13    0.42    0.11
  -3  -2  13    0.52    0.11
  -3  -2  13    0.40    0.11
  -3  -2  12    0.04    0.07
  -3  -2  12   -0.01    0.07
  -3  -2  12   -0.12    0.09
  -3  -2  11    1.26    0.21
  -3  -2  11    1.42    0.21
  -3  -2  11    1.42    0.21
  -3  -2  10    0.93    0.18
  -3  -2  10    0.79    0.19
  -3  -2  10    0.94    0.17
  -3  -2   9    2.77    0.29
  -3  -2   9    2.67    0.30
  -3  -2   9    2.63    0.26
  -3  -2   8    0.49    0.12
  -3  -2   8    0.65    0.13
  -3  -2   7    3.18    0.26
  -3  -2   7    3.14    0.27
  -3  -2   6    2.66    0.22
  -3  -2   6    2.77    0.23
  -3  -2   5    6.40    0.30
  -3  -2   5    7.37    0.35
  -3  -2   4   20.86    0.57
  -3  -2   4   20.36    0.48
  -3  -2   3    0.00    0.04
  -3  -2   3    0.00    0.05
  -3  -2   2   18.26    0.55
  -3  -2   1   33.22    0.81
   3   2   0    4.54    0.25
   3   2   1    3.57    0.18
   3   2   1    3.58    0.23
   3   2   2    0.69    0.12
   3   2   2    0.73    0.12
   3   2   2    0.86    0.09
   3   2   3    0.10    0.07
   3   2   3    0.14    0.08
   3   2   4    0.01    0.06
   3   2   5    0.75    0.15
   3   2   5    0.71    0.14
   3   2   6    0.31    0.10
   3   2   6    0.15    0.10
   3   2   6    0.17    0.09
   3   2   7    0.48    0.12
   3   2   7    0.56    0.14
   3   2   8   -0.02    0.05
   3   2   8   -0.08    0.08
   3   2   9    0.11    0.07
   3   2   9    0.10    0.07
   3   2  10   -0.09    0.07
  -3  -3  14   -0.02    0.05
  -3  -3  14    0.05    0.05
  -3  -3  13    0.15    0.08
  -3  -3  13    0.11    0.08
  -3  -3  13    0.09    0.07
  -3  -3  12    0.80    0.17
  -3  -3  12    1.03    0.17
  -3  -3  12    0.66    0.15
  -3  -3  11    1.10    0.18
  -3  -3  10    1.88    0.26
  -3  -3  10    1.54    0.21
  -3  -3   9    0.18    0.10
  -3  -3   9    0.59    0.16
  -3  -3   9    0.57    0.13
  -3  -3   9    0.38    0.13
  -3  -3   8    0.27    0.09
  -3  -3   8    0.24    0.09
  -3  -3   7    0.47    0.10
  -3  -3   7    0.66    0.14
  -3  -3   6    0.12    0.05
  -3  -3   6    0.14    0.08
  -3  -3   5   16.49    0.56
  -3  -3   5   15.40    0.43
  -3  -3   4   50.19    0.71
  -3  -3   4   51.11    0.97
  -3  -3   3    0.36    0.10
  -3  -3   2   65.82    1.17
  -3  -3   1   87.36    1.46
   3   3   0    6.62    0.32
   3   3   1    6.13    0.27
   3   3   1    6.31    0.29
   3   3   1    5.57    0.30
   3   3   2    0.38    0.09
   3   3   2    0.47    0.11
   3   3   2    0.44    0.08
   3   3   3    0.10    0.07
   3   3   4    0.21    0.08
   3   3   4    0.28    0.10
   3   3   5    0.06    0.07
   3   3   5   -0.06    0.09
   3   3   6    1.53    0.22
   3   3   7   -0.12    0.08
   3   3   7    0.07    0.08
   3   3   8    0.09    0.08
   3   3   9   -0.09    0.07
   3   3   9    0.05    0.06
   3   3  10    0.04    0.04
  -3  -4  15    0.22    0.06
  -3  -4  14    0.01    0.07
  -3  -4  14   -0.03    0.06
  -3  -4  13    0.34    0.12
  -3  -4  13    0.12    0.08
  -3  -4  13    0.27    0.12
  -3  -4  12   -0.04    0.07
  -3  -4  12    0.16    0.09
  -3  -4  12   -0.02    0.07
  -3  -4  11    2.44    0.31
  -3  -4  11    2.08    0.24
  -3  -4  10    1.00    0.18
  -3  -4  10    0.71    0.17
  -3  -4  10    0.91    0.20
  -3  -4  10    0.61    0.17
  -3  -4  10    0.69    0.18
  -3  -4   9    8.95    0.49
  -3  -4   9    8.59    0.53
  -3  -4   9    8.31    0.46
  -3  -4   9    8.37    0.45
  -3  -4   8    1.60    0.19
  -3  -4   8    1.70    0.23
  -3  -4   7    0.14    0.09
  -3  -4   7   -0.03    0.04
  -3  -4   6    1.40    0.14
  -3  -4   6    1.56    0.20
  -3  -4   5   54.64    1.10
  -3  -4   5   53.05    0.75
  -3  -4   4    0.39    0.12
  -3  -4   3    0.53    0.13
  -3  -4   2    3.86    0.32
  -3  -4   1   45.73    1.18
   3   4   0    0.18    0.08
   3   4   0    0.30    0.08
   3   4   1    0.27    0.08
   3   4   1    0.16    0.08
   3   4   2    3.64    0.26
   3   4   3    3.23    0.29
   3   4   3    3.35    0.32
   3   4   4   -0.25    0.11
   3   4   4    0.07    0.09
   3   4   5    6.21    0.42
   3   4   6    0.61    0.14
   3   4   7    0.12    0.08
   3   4   8    0.00    0.05
   3   4   8    0.03    0.07
   3   4   9    0.00    0.05
  -3  -5  15    0.00    0.05
  -3  -5  14    0.65    0.14
  -3  -5  13    0.23    0.11
  -3  -5  13    0.32    0.09
  -3  -5  12    0.39    0.13
  -3  -5  12    0.45    0.13
  -3  -5  11    0.06    0.09
  -3  -5  11    0.23    0.12
  -3  -5  10    9.15    0.49
  -3  -5  10   10.18    0.63
  -3  -5  10   10.03    0.51
  -3  -5   9   -0.32    0.11
  -3  -5   9    0.12    0.11
  -3  -5   8    0.03    0.07
  -3  -5   7    0.58    0.15
  -3  -5   6    2.28    0.25
  -3  -5   5    2.14    0.24
  -3  -5   4   23.05    0.79
  -3  -5   3   18.05    0.72
  -3  -5   2   -0.01    0.08
  -3  -5   1    3.10    0.35
   3   5   0    1.97    0.19
   3   5   0    2.15    0.22
   3   5   1    1.38    0.17
   3   5   2    1.36    0.20
   3   5   2    1.33    0.22
   3   5   3    3.65    0.33
   3   5   3    3.42    0.34
   3   5   4    0.33    0.11
   3   5   4    0.51    0.14
   3   5   5    0.28    0.11
   3   5   6    0.10    0.07
   3   5   7   -0.08    0.06
   3   5   7   -0.08    0.08
   3   5   8   -0.02    0.06
  -3  -6  15    0.19    0.07
  -3  -6  14    0.49    0.12
  -3  -6  13    2.06    0.22
  -3  -6  13    2.12    0.28
  -3  -6  12    1.74    0.28
  -3  -6  12    1.90    0.24
  -3  -6  11    0.63    0.17
  -3  -6  11    0.64    0.15
  -3  -6  10    0.04    0.07
  -3  -6  10    0.16    0.12
  -3  -6   9    0.16    0.09
  -3  -6   9    0.17    0.09
  -3  -6   9    0.28    0.13
  -3  -6   9    0.18    0.09
  -3  -6   8    2.17    0.28
  -3  -6   7    0.03    0.08
  -3  -6   6    5.82    0.43
  -3  -6   5    6.21    0.45
  -3  -6   4    0.22    0.12
  -3  -6   3    1.38    0.23
  -3  -6   2    1.71    0.27
   3   6  -1    1.34    0.17
   3   6  -1    1.23    0.17
   3   6   0   -0.01    0.07
   3   6   0    0.05    0.06
   3   6   0    0.02    0.10
   3   6   1    0.74    0.15
   3   6   1    0.61    0.16
   3   6   2    0.77    0.16
   3   6   2    0.66    0.16
   3   6   3    0.42    0.12
   3   6   3    0.75    0.18
   3   6   4    0.21    0.10
   3   6   4   -0.03    0.08
   3   6   5    0.28    0.10
   3   6   6    0.17    0.08
   3   6   6    0.00    0.07
   3   6   7    0.10    0.06
   3   6   7    0.12    0.05
  -3  -7  15    0.01    0.04
  -3  -7  14    0.26    0.10
  -3  -7  13    1.43    0.19
  -3  -7  13    1.59    0.25
  -3  -7  12    4.01    0.33
  -3  -7  12    3.96    0.41
  -3  -7  11    2.84    0.29
  -3  -7  10    0.35    0.12
  -3  -7  10    0.20    0.12
  -3  -7   9    0.06    0.07
  -3  -7   9    0.21    0.12
  -3  -7   8    1.50    0.22
  -3  -7   8    2.07    0.30
  -3  -7   7    1.41    0.21
  -3  -7   7    1.48    0.24
  -3  -7   7    1.45    0.20
  -3  -7   6    0.68    0.17
  -3  -7   5   12.65    0.70
  -3  -7   4    6.45    0.52
  -3  -7   3    0.20    0.13
   3   7  -3    0.26    0.13
   3   7  -2    1.73    0.21
   3   7  -2    2.17    0.23
   3   7  -2    2.07    0.28
   3   7  -1    0.01    0.07
   3   7  -1    0.06    0.07
   3   7  -1   -0.05    0.11
   3   7   0    1.50    0.21
   3   7   0    1.25    0.20
   3   7   0    1.44    0.23
   3   7   1    0.56    0.16
   3   7   1    0.70    0.16
   3   7   2    1.92    0.24
   3   7   2    1.78    0.24
   3   7   3    0.14    0.09
   3   7   3    0.00    0.09
   3   7   4    0.01    0.07
   3   7   5    0.02    0.05
   3   7   5    0.01    0.07
   3   7   5    0.01    0.05
   3   7   6    0.04    0.05
  -3  -8  15    0.12    0.06
  -3  -8  14    0.21    0.10
  -3  -8  13    0.04    0.09
  -3  -8  13    0.08    0.08
  -3  -8  12   -0.03    0.08
  -3  -8  12    0.06    0.10
  -3  -8  11    2.93    0.29
  -3  -8  10    0.07    0.08
  -3  -8  10    0.04    0.10
  -3  -8  10    0.11    0.08
  -3  -8   9    6.71    0.57
  -3  -8   9    6.23    0.44
  -3  -8   8    4.98    0.48
  -3  -8   8    4.83    0.39
  -3  -8   7    0.12    0.10
  -3  -8   7    0.12    0.09
  -3  -8   7    0.00    0.08
  -3  -8   6   27.84    0.94
  -3  -8   6   25.43    1.07
  -3  -8   5    0.93    0.19
  -3  -8   5    0.85    0.21
   3   8  -4    3.60    0.30
  -3  -8   4    2.94    0.39
  -3  -8   4    3.37    0.33
   3   8  -3    6.99    0.46
   3   8  -3    7.22    0.50
   3   8  -3    6.55    0.42
  -3  -8   3    6.78    0.46
   3   8  -2   -0.13    0.08
   3   8  -2    0.03    0.09
   3   8  -2    0.05    0.10
   3   8  -1    0.18    0.08
   3   8  -1    0.20    0.11
   3   8  -1    0.25    0.15
   3   8   0    4.45    0.36
   3   8   0    4.99    0.42
   3   8   1    0.96    0.19
   3   8   1    0.76    0.15
   3   8   2    0.17    0.08
   3   8   3   -0.03    0.06
   3   8   3    0.08    0.07
   3   8   3    0.01    0.06
   3   8   4    0.13    0.06
   3   8   4    0.03    0.06
   3   8   4    0.07    0.05
   3   8   5    0.01    0.03
  -3  -9  15    0.04    0.04
  -3  -9  14    0.05    0.08
  -3  -9  13    0.17    0.08
  -3  -9  13    0.19    0.12
  -3  -9  12    0.12    0.08
  -3  -9  12    0.36    0.14
  -3  -9  11    0.71    0.15
  -3  -9  10    2.60    0.30
  -3  -9   9    3.24    0.33
  -3  -9   8    0.07    0.07
  -3  -9   7    5.52    0.45
  -3  -9   7    5.44    0.53
  -3  -9   7    5.94    0.44
  -3  -9   6    3.57    0.36
  -3  -9   6    3.24    0.42
  -3  -9   6    3.56    0.35
   3   9  -5    0.19    0.10
  -3  -9   5    0.17    0.12
   3   9  -4    8.35    0.48
  -3  -9   4    8.63    0.53
   3   9  -3    1.79    0.23
   3   9  -2    0.90    0.18
   3   9  -1    0.58    0.15
   3   9   0    2.90    0.29
   3   9   0    3.03    0.28
   3   9   1    0.52    0.13
   3   9   2    0.05    0.06
   3   9   3   -0.03    0.04
  -3 -10  15    0.05    0.04
  -3 -10  14    0.18    0.09
  -3 -10  13   -0.17    0.10
  -3 -10  13    0.07    0.07
  -3 -10  12    0.34    0.14
  -3 -10  12    0.04    0.06
  -3 -10  11    0.64    0.14
  -3 -10  10    1.00    0.19
  -3 -10   9    0.08    0.07
  -3 -10   8    1.03    0.20
  -3 -10   7    5.68    0.44
   3  10  -6    2.76    0.27
  -3 -10   6    3.02    0.33
  -3 -10   5    0.25    0.10
   3  10  -5    0.22    0.09
   3  10  -4    0.04    0.07
   3  10  -3    0.16    0.09
   3  10  -2    0.00    0.07
   3  10  -1    1.06    0.17
   3  10   0    1.68    0.20
   3  10   1    0.33    0.09
   3  10   2    0.00    0.03
  -3 -11  14    0.03    0.06
  -3 -11  13    0.04    0.08
  -3 -11  13    0.10    0.05
  -3 -11  12    0.14    0.09
  -3 -11  12    0.08    0.07
  -3 -11  11    0.01    0.07
  -3 -11  10    0.15    0.09
  -3 -11   9    0.09    0.09
  -3 -11   8    0.41    0.14
   3  11  -7    0.15    0.11
  -3 -11   7    0.13    0.10
  -3 -11   6    0.60    0.15
  -3 -11   5    0.03    0.09
   3  11  -5   -0.26    0.09
   3  11  -4    0.06    0.07
   3  11  -3   -0.01    0.07
   3  11  -2    0.16    0.09
   3  11  -1    0.02    0.06
   3  11   0    0.01    0.05
   3  11   1    0.09    0.04
  -3 -12  13    0.18    0.08
  -3 -12  12    0.01    0.06
  -3 -12  12    0.06    0.05
  -3 -12  11    0.04    0.06
  -3 -12  10    0.05    0.08
  -3 -12   9   -0.04    0.08
  -3 -12   8    0.00    0.07
   3  12  -7    0.30    0.10
  -3 -12   7    0.11    0.09
   3  12  -6    0.00    0.05
  -3 -12   6    0.01    0.07
   3  12  -5   -0.01    0.07
  -3 -12   5    0.08    0.08
   3  12  -4    0.33    0.10
  -3 -12   4    0.42    0.11
   3  12  -3    0.11    0.06
  -3 -12   3    0.08    0.06
   3  12  -2    0.07    0.06
   3  12  -2    0.03    0.05
  -3 -12   2    0.20    0.07
   3  12  -1    0.00    0.03
  -3 -13  12    0.15    0.07
  -3 -13  11    0.07    0.07
  -3 -13  11    0.09    0.05
  -3 -13  10    0.10    0.06
  -3 -13  10   -0.01    0.05
  -3 -13   9    0.04    0.06
  -3 -13   8    0.11    0.07
   3  13  -7    0.00    0.04
  -3 -13   7    0.13    0.07
   3  13  -6   -0.01    0.04
  -3 -13   6    0.03    0.05
   3  13  -5    0.05    0.06
  -3 -13   5    0.00    0.05
   3  13  -4    0.21    0.06
  -3 -13   4    0.22    0.07
   4 -15   4    0.03    0.05
   4 -15   5    0.07    0.07
  -4  15  -5    0.19    0.08
  -4  15  -6   -0.02    0.06
   4 -15   6    0.01    0.06
  -4  15  -7    0.04    0.06
   4 -15   7    0.12    0.08
  -4  15  -8    0.23    0.09
   4 -15   8    0.29    0.10
  -4  15  -9    0.00    0.04
   4 -15   9    0.01    0.06
   4 -15  10    0.00    0.06
   4 -14   1   -0.08    0.05
   4 -14   2    0.03    0.07
  -4  14  -3    0.20    0.10
   4 -14   3    0.39    0.12
   4 -14   4    0.09    0.09
  -4  14  -4    0.03    0.07
  -4  14  -5    0.16    0.09
   4 -14   5    0.00    0.09
   4 -14   6    0.12    0.10
  -4  14  -6    0.07    0.11
  -4  14  -7    0.37    0.13
   4 -14   7    0.27    0.12
  -4  14  -8    0.20    0.11
   4 -14   8    0.09    0.10
  -4  14  -9    0.08    0.08
   4 -14   9    0.04    0.09
  -4  14 -10    0.13    0.07
   4 -14  10    0.06    0.08
   4 -14  11    0.06    0.06
   4 -13  -1   -0.13    0.07
   4 -13   0    0.10    0.08
   4 -13   1   -0.02    0.09
  -4  13  -2   -0.06    0.08
  -4  13  -2    0.01    0.06
   4 -13   2   -0.01    0.10
   4 -13   3    0.12    0.13
  -4  13  -3   -0.02    0.07
  -4  13  -4    0.00    0.07
   4 -13   4    0.13    0.13
   4 -13   5    0.66    0.18
  -4  13  -6    0.64    0.17
   4 -13   6    0.54    0.17
  -4  13  -7    0.69    0.19
   4 -13   7    0.88    0.19
  -4  13  -8    0.37    0.14
   4 -13   8    0.48    0.16
  -4  13  -9    0.15    0.09
   4 -13   9   -0.07    0.11
  -4  13 -10    0.07    0.08
   4 -13  10    0.08    0.11
   4 -13  11    0.40    0.12
  -4  12   3    0.20    0.05
  -4  12   2    0.04    0.05
  -4  12   1    0.03    0.05
  -4  12   0    0.19    0.09
  -4  12   0    0.08    0.06
  -4  12  -1    0.03    0.08
  -4  12  -1   -0.01    0.06
  -4  12  -2   -0.01    0.07
  -4  12  -2   -0.03    0.08
  -4  12  -3    0.11    0.10
  -4  12  -3   -0.01    0.09
   4 -12   4    0.32    0.15
  -4  12  -4    0.29    0.13
   4 -12   5    0.05    0.12
  -4  12  -5   -0.05    0.09
   4 -12   6    0.74    0.19
  -4  12  -7    0.38    0.16
   4 -12   7    0.67    0.18
  -4  12  -8    0.45    0.16
   4 -12   8    0.43    0.16
  -4  12  -9   -0.20    0.12
   4 -12   9    0.05    0.11
   4 -12  10    0.04    0.06
  -4  12 -10    0.11    0.10
   4 -12  10    0.06    0.09
   4 -12  11   -0.25    0.10
   4 -12  11   -0.06    0.09
   4 -12  12    0.06    0.07
   4 -12  13   -0.01    0.05
  -4  11   4    0.04    0.04
  -4  11   3    0.43    0.10
  -4  11   2    0.02    0.06
  -4  11   1    0.01    0.07
  -4  11   1    0.07    0.06
  -4  11   0    0.05    0.07
  -4  11   0    0.02    0.07
  -4  11  -1    0.60    0.15
  -4  11  -1    0.49    0.14
  -4  11  -2    0.07    0.08
  -4  11  -2    0.28    0.11
  -4  11  -3    0.16    0.11
  -4  11  -3    0.04    0.06
  -4  11  -4    0.09    0.08
   4 -11   4    0.14    0.14
  -4  11  -5    0.45    0.14
   4 -11   5    0.50    0.17
   4 -11   6    0.33    0.15
  -4  11  -7    0.15    0.12
   4 -11   7    0.06    0.12
  -4  11  -8    0.01    0.11
   4 -11   8    0.02    0.12
   4 -11   9    0.27    0.13
   4 -11   9    0.10    0.11
  -4  11  -9    0.17    0.12
  -4  11 -10    0.39    0.13
   4 -11  10    0.43    0.15
   4 -11  10    0.50    0.16
   4 -11  11    0.33    0.13
   4 -11  11    0.41    0.16
   4 -11  12    0.17    0.09
   4 -11  13    0.12    0.08
  -4  10   5    0.02    0.04
  -4  10   5    0.00    0.04
  -4  10   4    0.53    0.11
  -4  10   3    0.01    0.06
  -4  10   2    0.03    0.07
  -4  10   1    0.08    0.08
  -4  10   1    0.00    0.08
  -4  10   1   -0.07    0.08
  -4  10   0    0.09    0.08
  -4  10   0    0.28    0.10
  -4  10   0    0.18    0.10
  -4  10  -1   -0.11    0.08
  -4  10  -1    0.04    0.08
  -4  10  -2    0.74    0.18
  -4  10  -2    1.25    0.22
  -4  10  -2    0.90    0.17
  -4  10  -3    2.10    0.27
  -4  10  -3    2.07    0.24
  -4  10  -3    1.73    0.25
  -4  10  -4    0.48    0.15
  -4  10  -4    0.67    0.15
  -4  10  -4    0.37    0.12
   4 -10   5    0.07    0.11
  -4  10  -5   -0.20    0.11
   4 -10   6    0.10    0.11
  -4  10  -7    0.55    0.17
   4 -10   7    0.51    0.19
   4 -10   8    0.00    0.07
   4 -10   8    0.10    0.13
  -4  10  -8    0.09    0.11
  -4  10  -9    0.17    0.13
   4 -10   9   -0.09    0.10
   4 -10   9    0.01    0.11
   4 -10  10    0.00    0.08
   4 -10  10   -0.03    0.11
   4 -10  11   -0.03    0.08
   4 -10  12    0.17    0.10
   4 -10  13   -0.05    0.07
   4 -10  14   -0.06    0.05
  -4   9   7    0.02    0.03
  -4   9   6    0.17    0.07
  -4   9   5    0.32    0.10
  -4   9   4    0.50    0.12
  -4   9   3    0.64    0.15
  -4   9   2    0.35    0.12
  -4   9   2    0.30    0.10
  -4   9   1    0.18    0.09
  -4   9   1    0.24    0.09
  -4   9   1    0.13    0.09
  -4   9   0   -0.02    0.06
  -4   9   0   -0.02    0.07
  -4   9   0   -0.05    0.07
  -4   9   0    0.08    0.08
  -4   9  -1    5.09    0.36
  -4   9  -1    5.27    0.42
  -4   9  -1    4.65    0.36
  -4   9  -1    4.99    0.40
  -4   9  -2    6.19    0.43
  -4   9  -2    6.33    0.39
  -4   9  -2    5.72    0.42
  -4   9  -3    3.67    0.32
  -4   9  -3    3.61    0.29
  -4   9  -3    3.52    0.34
  -4   9  -4    1.16    0.20
  -4   9  -4    1.05    0.17
  -4   9  -4    1.02    0.16
  -4   9  -5    0.58    0.14
   4  -9   5    0.80    0.19
   4  -9   6    0.04    0.08
   4  -9   6    0.04    0.11
  -4   9  -7    0.11    0.11
   4  -9   7    0.29    0.14
   4  -9   7    0.51    0.14
  -4   9  -8    0.06    0.10
   4  -9   8    0.06    0.10
   4  -9   8    0.18    0.12
   4  -9   8    0.01    0.08
  -4   9  -9    0.20    0.14
   4  -9   9   -0.06    0.08
   4  -9   9    0.02    0.13
   4  -9  10   -0.30    0.14
   4  -9  10    0.12    0.12
   4  -9  11    0.27    0.14
   4  -9  12    0.29    0.13
   4  -9  12    0.37    0.14
   4  -9  13   -0.01    0.05
   4  -9  14    0.09    0.06
  -4   8   8    0.06    0.04
  -4   8   8    0.08    0.04
  -4   8   7    0.00    0.04
  -4   8   6    0.12    0.07
  -4   8   5   -0.12    0.08
  -4   8   4    0.04    0.08
  -4   8   3    3.37    0.31
  -4   8   2    0.06    0.09
  -4   8   2    0.08    0.07
  -4   8   2    0.04    0.09
  -4   8   2    0.00    0.06
  -4   8   1    0.14    0.08
  -4   8   1   -0.07    0.07
  -4   8   1   -0.04    0.07
  -4   8   1    0.02    0.07
  -4   8   0    1.22    0.20
  -4   8   0    0.98    0.16
  -4   8   0    1.23    0.18
  -4   8   0    1.19    0.20
  -4   8  -1    8.26    0.48
  -4   8  -2    0.11    0.06
  -4   8  -3    7.39    0.41
  -4   8  -4    0.17    0.07
   4  -8   4    0.11    0.07
   4  -8   5    8.97    0.48
   4  -8   6    1.03    0.21
   4  -8   6    1.07    0.20
  -4   8  -6    1.50    0.24
  -4   8  -7    0.95    0.20
   4  -8   7    1.02    0.20
   4  -8   7    0.67    0.17
   4  -8   7    1.10    0.22
  -4   8  -8    5.01    0.43
   4  -8   8    5.53    0.47
   4  -8   8    5.95    0.45
   4  -8   8    6.00    0.48
   4  -8   9    1.69    0.28
   4  -8   9    2.05    0.29
   4  -8  10    1.71    0.28
   4  -8  11   -0.04    0.12
   4  -8  12    0.05    0.09
   4  -8  13    0.21    0.11
   4  -8  14   -0.02    0.05
   4  -8  14    0.09    0.05
  -4   7   9    0.06    0.04
  -4   7   8   -0.01    0.05
  -4   7   7    0.00    0.06
  -4   7   6    0.12    0.09
  -4   7   5    0.62    0.18
  -4   7   5    0.31    0.11
  -4   7   4    2.58    0.32
  -4   7   4    2.52    0.27
  -4   7   4    2.31    0.32
  -4   7   3    0.61    0.16
  -4   7   3    0.36    0.13
  -4   7   3    0.28    0.12
  -4   7   3    0.54    0.13
  -4   7   2    0.58    0.16
  -4   7   2    0.52    0.14
  -4   7   2    0.53    0.13
  -4   7   2    0.73    0.17
  -4   7   1    1.09    0.18
  -4   7   0   18.14    0.67
  -4   7  -1    0.65    0.12
  -4   7  -2    0.20    0.07
  -4   7  -3    0.00    0.04
   4  -7   3    0.15    0.08
   4  -7   3    0.10    0.07
   4  -7   4    0.38    0.12
  -4   7  -4    0.39    0.08
   4  -7   5   27.93    0.87
   4  -7   6    8.90    0.53
   4  -7   7    0.28    0.13
  -4   7  -7   -0.02    0.09
   4  -7   7    0.17    0.10
   4  -7   7    0.29    0.11
   4  -7   7    0.16    0.12
   4  -7   8    0.85    0.17
   4  -7   8    0.82    0.18
   4  -7   8    0.97    0.22
   4  -7   9    0.15    0.13
   4  -7   9    0.17    0.13
   4  -7   9    0.35    0.16
   4  -7  10    1.73    0.29
   4  -7  11   -0.04    0.11
   4  -7  11    0.02    0.09
   4  -7  12    0.12    0.11
   4  -7  13   -0.08    0.08
   4  -7  14    0.08    0.05
   4  -7  14   -0.08    0.04
  -4   6  10    0.24    0.07
  -4   6  10    0.25    0.06
  -4   6   9    1.02    0.14
  -4   6   8    0.01    0.06
  -4   6   7    0.05    0.08
  -4   6   6    2.59    0.27
  -4   6   6    2.03    0.30
  -4   6   5    0.66    0.15
  -4   6   5    0.73    0.18
  -4   6   5    0.67    0.18
  -4   6   5    0.66    0.16
  -4   6   5    0.59    0.16
  -4   6   4    1.04    0.21
  -4   6   4    0.93    0.21
  -4   6   4    1.03    0.19
  -4   6   4    1.07    0.17
  -4   6   4    1.09    0.18
  -4   6   4    0.98    0.21
  -4   6   3    3.52    0.34
  -4   6   3    3.78    0.30
  -4   6   3    3.44    0.29
  -4   6   3    3.01    0.30
  -4   6   3    3.59    0.35
  -4   6   2    3.22    0.30
  -4   6   2    2.90    0.27
  -4   6   1    3.18    0.27
  -4   6   0   30.08    0.77
  -4   6  -1    9.24    0.40
   4  -6   1    9.98    0.38
  -4   6  -2    9.48    0.37
   4  -6   2    9.28    0.40
  -4   6  -3    1.97    0.16
   4  -6   3    1.88    0.20
   4  -6   4   -0.01    0.07
   4  -6   5   14.73    0.61
   4  -6   6    0.22    0.12
   4  -6   7    1.77    0.24
   4  -6   7    1.61    0.25
   4  -6   8   10.87    0.58
   4  -6   8   10.74    0.62
   4  -6   8   10.67    0.58
   4  -6   8   10.07    0.63
   4  -6   9    8.12    0.59
   4  -6   9    7.94    0.52
   4  -6   9    8.82    0.59
   4  -6  10    0.03    0.08
   4  -6  10   -0.04    0.12
   4  -6  11   -0.08    0.10
   4  -6  12    0.11    0.08
   4  -6  13    0.00    0.06
   4  -6  13   -0.16    0.08
   4  -6  14    0.16    0.06
  -4   5  10    0.28    0.08
  -4   5   9    0.14    0.08
  -4   5   8    0.12    0.08
  -4   5   7    0.51    0.15
  -4   5   7    0.20    0.14
  -4   5   7    0.57    0.14
  -4   5   6    0.79    0.18
  -4   5   6    0.92    0.17
  -4   5   6    1.16    0.24
  -4   5   6    1.35    0.25
  -4   5   6    1.36    0.24
  -4   5   6    1.09    0.19
  -4   5   5    2.58    0.31
  -4   5   5    2.89    0.33
  -4   5   5    2.81    0.33
  -4   5   5    2.82    0.27
  -4   5   5    2.62    0.27
  -4   5   5    2.79    0.32
  -4   5   5    2.27    0.28
  -4   5   4    0.03    0.09
  -4   5   4    0.02    0.08
  -4   5   4    0.16    0.08
  -4   5   3    0.06    0.09
  -4   5   3    0.20    0.10
  -4   5   3    0.14    0.08
  -4   5   2    0.72    0.14
  -4   5   2    0.50    0.11
  -4   5   1    2.55    0.22
  -4   5   0    0.29    0.08
   4  -5   0    0.29    0.07
  -4   5  -1    0.24    0.06
   4  -5   1    0.24    0.08
  -4   5  -2    4.28    0.22
   4  -5   2    3.88    0.25
  -4   5  -3   10.26    0.30
   4  -5   3   10.32    0.43
   4  -5   4    1.01    0.17
   4  -5   5    6.37    0.39
   4  -5   6    0.10    0.10
   4  -5   7    0.20    0.12
   4  -5   7    0.25    0.13
   4  -5   8    1.09    0.22
   4  -5   8    1.02    0.20
   4  -5   8    1.37    0.23
   4  -5   9    3.26    0.39
   4  -5   9    3.44    0.37
   4  -5   9    3.90    0.38
   4  -5   9    3.51    0.36
   4  -5  10    1.57    0.27
   4  -5  11    0.12    0.12
   4  -5  12    0.01    0.07
   4  -5  13    0.01    0.06
   4  -5  13    0.12    0.06
  -4   4  11    0.11    0.05
  -4   4  10    0.24    0.09
  -4   4   9    0.54    0.14
  -4   4   9    0.44    0.12
  -4   4   8    0.69    0.18
  -4   4   8    1.12    0.19
  -4   4   8    0.98    0.19
  -4   4   7    3.27    0.30
  -4   4   7    3.20    0.37
  -4   4   7    3.05    0.36
  -4   4   7    3.47    0.38
  -4   4   7    3.09    0.29
  -4   4   7    2.96    0.34
  -4   4   6    1.31    0.22
  -4   4   6    0.99    0.21
  -4   4   6    1.23    0.18
  -4   4   6    0.95    0.16
  -4   4   6    0.94    0.20
  -4   4   6    1.18    0.21
  -4   4   5    0.50    0.13
  -4   4   5    0.42    0.13
  -4   4   5    0.29    0.11
  -4   4   4    4.64    0.37
  -4   4   4    4.48    0.34
  -4   4   4    4.51    0.35
  -4   4   3   12.17    0.52
  -4   4   3   12.78    0.56
  -4   4   3   12.05    0.53
  -4   4   2   18.23    0.61
  -4   4   2   18.75    0.59
  -4   4   1    8.70    0.36
  -4   4   1    8.01    0.38
   4  -4  -1    8.73    0.27
  -4   4   0    2.76    0.18
   4  -4   0    2.97    0.18
   4  -4   1    0.10    0.07
  -4   4  -1    0.03    0.03
  -4   4  -2    4.58    0.18
   4  -4   2    4.89    0.28
   4  -4   3    0.23    0.08
   4  -4   4   -0.02    0.08
   4  -4   5    0.17    0.10
   4  -4   6    4.87    0.36
   4  -4   7    6.79    0.45
   4  -4   7    6.46    0.45
   4  -4   8   -0.04    0.11
   4  -4   8    0.14    0.10
   4  -4   8   -0.04    0.11
   4  -4   8    0.08    0.09
   4  -4   9    6.44    0.50
   4  -4   9    5.97    0.45
   4  -4  10    0.07    0.10
   4  -4  11    0.12    0.11
   4  -4  12   -0.02    0.06
   4  -4  12    0.01    0.06
   4  -4  13    0.21    0.08
   4  -4  13    0.05    0.04
  -4   3  12    0.03    0.03
  -4   3  11    0.14    0.07
  -4   3  10    0.01    0.05
  -4   3  10    0.09    0.10
  -4   3   9    2.09    0.26
  -4   3   9    1.90    0.23
  -4   3   8    2.84    0.28
  -4   3   8    2.55    0.26
  -4   3   8    2.51    0.32
  -4   3   8    2.88    0.28
  -4   3   7    0.14    0.09
  -4   3   7    0.16    0.10
  -4   3   7    0.16    0.11
  -4   3   7    0.17    0.09
  -4   3   7    0.10    0.09
  -4   3   7    0.22    0.10
  -4   3   7    0.14    0.10
  -4   3   6    4.95    0.41
  -4   3   6    4.29    0.37
  -4   3   6    4.35    0.39
  -4   3   5   -0.01    0.08
  -4   3   5   -0.05    0.08
  -4   3   5    0.03    0.06
  -4   3   4   15.34    0.60
  -4   3   4   14.73    0.58
  -4   3   4   15.07    0.61
  -4   3   3   15.45    0.53
  -4   3   3   15.22    0.56
  -4   3   3   14.19    0.53
  -4   3   2   10.25    0.39
  -4   3   2   10.59    0.44
   4  -3  -2   10.05    0.27
  -4   3   2    9.81    0.42
  -4   3   1   27.84    0.58
   4  -3  -1   27.42    0.51
  -4   3   1   27.50    0.66
  -4   3   0   10.14    0.31
   4  -3   0   10.30    0.35
   4  -3   1    0.07    0.07
  -4   3  -1    0.07    0.03
  -4   3  -2   11.49    0.19
   4  -3   2   11.89    0.43
   4  -3   3    9.25    0.40
   4  -3   4   23.73    0.68
   4  -3   5    7.56    0.41
   4  -3   6    4.48    0.35
   4  -3   7    5.55    0.43
   4  -3   7    4.88    0.42
   4  -3   7    5.35    0.42
   4  -3   7    5.51    0.39
   4  -3   8    5.26    0.45
   4  -3   8    5.22    0.44
   4  -3   8    4.78    0.40
   4  -3   9    1.17    0.23
   4  -3  10   -0.14    0.11
   4  -3  11    0.10    0.08
   4  -3  11    0.01    0.09
   4  -3  12    0.15    0.06
   4  -3  12    0.06    0.07
   4  -3  13   -0.14    0.05
  -4   2  12   -0.02    0.04
  -4   2  11    0.43    0.11
  -4   2  11    0.51    0.13
  -4   2  10    0.12    0.10
  -4   2  10    0.03    0.06
  -4   2   9    1.17    0.19
  -4   2   9    1.10    0.19
  -4   2   9    1.21    0.20
  -4   2   8    0.29    0.11
  -4   2   8    0.23    0.10
  -4   2   8    0.17    0.09
  -4   2   8    0.11    0.08
  -4   2   8    0.35    0.12
  -4   2   7    0.90    0.19
  -4   2   7    0.85    0.18
  -4   2   7    0.66    0.14
  -4   2   7    0.86    0.17
  -4   2   7    0.51    0.12
  -4   2   7    0.80    0.18
  -4   2   7    0.60    0.13
  -4   2   6    4.40    0.37
  -4   2   6    4.44    0.37
  -4   2   6    4.77    0.39
  -4   2   5    5.28    0.37
  -4   2   5    4.42    0.34
  -4   2   5    4.54    0.35
  -4   2   4   67.28    1.17
  -4   2   4   66.03    1.16
  -4   2   4   68.20    1.22
  -4   2   3   59.80    1.05
   4  -2  -3   57.29    0.65
  -4   2   3   60.08    1.03
  -4   2   2   53.46    0.82
  -4   2   2   52.29    0.89
  -4   2   2   51.94    0.91
   4  -2  -2   53.07    0.69
   4  -2  -1    1.64    0.14
  -4   2   1    1.46    0.13
  -4   2   1    1.41    0.14
  -4   2   0   98.86    1.00
   4  -2   0  100.94    1.08
   4  -2   1   24.28    0.57
   4  -2   2   19.37    0.53
   4  -2   3   51.41    0.95
   4  -2   4   41.95    0.90
   4  -2   5    7.43    0.40
   4  -2   6    9.65    0.54
   4  -2   6    8.88    0.47
   4  -2   7    1.89    0.24
   4  -2   7    1.70    0.26
   4  -2   7    1.55    0.24
   4  -2   7    1.34    0.22
   4  -2   8    0.16    0.11
   4  -2   8    0.09    0.10
   4  -2   9    0.99    0.20
   4  -2   9    1.39    0.25
   4  -2  10    0.09    0.08
   4  -2  10    0.06    0.09
   4  -2  11    0.25    0.09
   4  -2  11    0.18    0.10
   4  -2  12    0.08    0.04
   4  -2  12    0.02    0.05
  -4   1  13    0.04    0.04
  -4   1  12    0.07    0.06
  -4   1  12    0.02    0.07
  -4   1  11    0.24    0.10
  -4   1  11    0.18    0.09
  -4   1  11    0.17    0.10
  -4   1  10    1.19    0.19
  -4   1  10    1.28    0.21
  -4   1  10    1.10    0.19
  -4   1   9   -0.12    0.10
  -4   1   9   -0.04    0.08
  -4   1   9    0.00    0.07
  -4   1   8    0.72    0.15
  -4   1   8    0.30    0.12
  -4   1   8    0.91    0.20
  -4   1   8    0.68    0.19
  -4   1   8    0.59    0.14
  -4   1   8    0.65    0.14
  -4   1   8    0.55    0.22
  -4   1   7    0.12    0.09
  -4   1   7    0.34    0.13
  -4   1   6    0.61    0.14
  -4   1   6    0.72    0.15
  -4   1   6    0.75    0.17
  -4   1   5    8.66    0.44
  -4   1   5    7.95    0.42
  -4   1   5    8.92    0.46
  -4   1   4    2.97    0.25
  -4   1   4    2.88    0.20
  -4   1   4    2.95    0.23
  -4   1   4    2.85    0.23
   4  -1  -4    3.08    0.18
   4  -1  -3    0.16    0.06
  -4   1   3    0.09    0.08
  -4   1   3    0.06    0.06
  -4   1   3    0.01    0.06
  -4   1   3    0.08    0.06
  -4   1   2   67.52    0.88
  -4   1   2   65.59    1.03
   4  -1  -2   66.94    0.85
  -4   1   2   65.20    0.98
  -4   1   2   67.68    0.95
   4  -1  -1   14.33    0.41
  -4   1   1   13.17    0.38
   4  -1   0   52.29    0.81
  -4   1   0   48.19    0.62
  -4   1  -1   25.40    0.33
   4  -1   1   27.57    0.63
   4  -1   2    4.73    0.28
   4  -1   3    7.67    0.38
   4  -1   4    0.21    0.09
   4  -1   5    0.25    0.12
   4  -1   5    0.17    0.09
   4  -1   6    1.05    0.19
   4  -1   6    0.83    0.18
   4  -1   6    0.83    0.16
   4  -1   7    0.05    0.11
   4  -1   7    0.21    0.11
   4  -1   7    0.23    0.12
   4  -1   8    0.50    0.13
   4  -1   8    0.52    0.14
   4  -1   9    0.09    0.08
   4  -1   9    0.11    0.10
   4  -1  10   -0.01    0.07
   4  -1  10    0.09    0.06
   4  -1  11    0.17    0.05
   4  -1  11    0.11    0.08
   4  -1  12   -0.10    0.05
  -4   0  13    0.14    0.07
  -4   0  13    0.16    0.07
  -4   0  12    0.30    0.11
  -4   0  12    0.25    0.09
  -4   0  12    0.25    0.09
  -4   0  11    0.11    0.10
  -4   0  11    0.23    0.10
  -4   0  11    0.03    0.08
  -4   0  10    0.12    0.09
  -4   0  10    0.16    0.11
  -4   0  10    0.19    0.10
  -4   0   9    0.14    0.14
  -4   0   9    0.05    0.08
  -4   0   9   -0.03    0.07
  -4   0   9    0.05    0.09
  -4   0   9   -0.07    0.09
  -4   0   8   -0.02    0.08
  -4   0   8    0.06    0.07
  -4   0   8    0.18    0.09
  -4   0   8    0.23    0.10
  -4   0   7    0.00    0.07
  -4   0   6    1.35    0.19
  -4   0   6    1.09    0.14
  -4   0   6    1.26    0.20
  -4   0   5    3.18    0.23
  -4   0   5    3.38    0.26
  -4   0   5    3.54    0.29
  -4   0   4   13.41    0.47
  -4   0   4   13.60    0.46
  -4   0   4   14.70    0.52
  -4   0   3   12.88    0.45
  -4   0   3   12.59    0.43
  -4   0   3   12.19    0.45
   4   0  -2    1.86    0.16
  -4   0   2    1.87    0.16
  -4   0   2    1.91    0.20
   4   0  -1   26.97    0.59
  -4   0   1   25.15    0.47
   4   0   0    1.75    0.17
   4   0   1    0.00    0.06
   4   0   2    2.54    0.21
   4   0   3    1.28    0.16
   4   0   4    0.70    0.13
   4   0   5    0.51    0.14
   4   0   5    0.50    0.13
   4   0   6    1.54    0.22
   4   0   6    1.25    0.19
   4   0   6    1.40    0.21
   4   0   7   -0.07    0.09
   4   0   7    0.00    0.09
   4   0   7    0.07    0.08
   4   0   8   -0.07    0.07
   4   0   8    0.09    0.08
   4   0   9    0.37    0.10
   4   0   9    0.38    0.13
   4   0  10    0.13    0.08
   4   0  11    0.02    0.05
  -4  -1  13   -0.01    0.07
  -4  -1  13   -0.02    0.05
  -4  -1  12    0.58    0.13
  -4  -1  12    0.69    0.14
  -4  -1  12    0.37    0.13
  -4  -1  11   -0.04    0.08
  -4  -1  11    0.07    0.07
  -4  -1  11    0.13    0.11
  -4  -1  10    0.19    0.08
  -4  -1  10    0.46    0.18
  -4  -1  10    0.50    0.13
  -4  -1  10    0.32    0.11
  -4  -1   9    0.20    0.08
  -4  -1   9    0.12    0.10
  -4  -1   9    0.24    0.12
  -4  -1   9    0.26    0.11
  -4  -1   9    0.34    0.14
  -4  -1   9    0.57    0.19
  -4  -1   9    0.18    0.20
  -4  -1   8    0.43    0.13
  -4  -1   7    0.26    0.10
  -4  -1   7    0.30    0.10
  -4  -1   6    7.57    0.39
  -4  -1   6    7.40    0.40
  -4  -1   5    5.35    0.31
  -4  -1   5    5.25    0.31
  -4  -1   4    1.93    0.18
  -4  -1   4    1.64    0.18
  -4  -1   3    0.99    0.15
  -4  -1   3    1.00    0.13
  -4  -1   2   13.58    0.53
   4   1  -1    7.15    0.33
  -4  -1   1    6.55    0.40
   4   1   0    0.04    0.06
   4   1   1   -0.02    0.06
   4   1   2    0.73    0.12
   4   1   3    0.02    0.06
   4   1   4    1.04    0.17
   4   1   4    0.67    0.13
   4   1   5    0.48    0.14
   4   1   5    0.52    0.13
   4   1   5    0.63    0.15
   4   1   6    0.56    0.15
   4   1   6    0.63    0.15
   4   1   6    0.62    0.16
   4   1   7    0.00    0.07
   4   1   8    0.69    0.16
   4   1   9    0.05    0.08
   4   1  10    0.10    0.06
   4   1  10    0.06    0.06
  -4  -2  14    0.07    0.06
  -4  -2  14    0.14    0.06
  -4  -2  13    0.03    0.08
  -4  -2  13    0.03    0.06
  -4  -2  13    0.03    0.06
  -4  -2  12   -0.16    0.09
  -4  -2  12    0.05    0.06
  -4  -2  12   -0.02    0.09
  -4  -2  11    1.39    0.21
  -4  -2  11    1.55    0.21
  -4  -2  11    1.36    0.21
  -4  -2  10    0.04    0.08
  -4  -2  10    0.00    0.07
  -4  -2   9    2.42    0.36
  -4  -2   9    2.45    0.30
  -4  -2   9    2.62    0.28
  -4  -2   9    2.34    0.26
  -4  -2   8   -0.04    0.07
  -4  -2   8   -0.02    0.05
  -4  -2   7    2.03    0.22
  -4  -2   7    2.01    0.23
  -4  -2   6    0.01    0.06
  -4  -2   6    0.03    0.06
  -4  -2   5   25.43    0.73
  -4  -2   5   26.28    0.65
  -4  -2   4    5.50    0.34
  -4  -2   4    6.08    0.30
  -4  -2   3   32.33    0.84
  -4  -2   2    6.48    0.40
   4   2  -1   77.96    1.13
  -4  -2   1   74.27    1.44
   4   2   0    6.52    0.34
   4   2   1    1.74    0.13
   4   2   1    1.59    0.18
   4   2   2   -0.02    0.06
   4   2   3    0.27    0.09
   4   2   3    0.15    0.08
   4   2   4    2.70    0.27
   4   2   4    3.17    0.28
   4   2   5    1.70    0.23
   4   2   5    1.41    0.21
   4   2   5    1.55    0.22
   4   2   6    0.15    0.09
   4   2   6    0.18    0.12
   4   2   7    1.44    0.21
   4   2   8    0.40    0.12
   4   2   9    0.02    0.07
   4   2   9    0.07    0.07
   4   2   9    0.16    0.09
   4   2  10    0.02    0.05
  -4  -3  14    0.12    0.07
  -4  -3  14    0.17    0.08
  -4  -3  13    0.02    0.06
  -4  -3  13    0.05    0.07
  -4  -3  13   -0.11    0.08
  -4  -3  12    0.45    0.13
  -4  -3  12    0.55    0.14
  -4  -3  12    0.29    0.12
  -4  -3  11    1.56    0.22
  -4  -3  11    1.27    0.20
  -4  -3  10   10.68    0.62
  -4  -3  10    9.93    0.52
  -4  -3  10   10.53    0.57
  -4  -3   9    0.02    0.08
  -4  -3   9    0.02    0.06
  -4  -3   9    0.11    0.11
  -4  -3   9    0.00    0.05
  -4  -3   8    8.01    0.45
  -4  -3   8    7.83    0.49
  -4  -3   7    0.68    0.15
  -4  -3   7    0.81    0.14
  -4  -3   6    7.12    0.36
  -4  -3   6    7.73    0.45
  -4  -3   5    4.06    0.32
  -4  -3   5    4.31    0.25
  -4  -3   4   71.60    1.33
  -4  -3   3   11.28    0.55
  -4  -3   2    0.65    0.15
   4   3  -1   60.68    1.07
  -4  -3   1   62.16    1.43
   4   3   0    0.85    0.14
   4   3   1    0.01    0.06
   4   3   1    0.01    0.03
   4   3   1    0.10    0.07
   4   3   2    0.04    0.06
   4   3   2    0.03    0.06
   4   3   3    4.12    0.33
   4   3   3    3.25    0.31
   4   3   4    1.08    0.18
   4   3   4    0.99    0.19
   4   3   5    5.26    0.40
   4   3   5    5.26    0.40
   4   3   6    0.41    0.12
   4   3   7    0.18    0.09
   4   3   8    0.01    0.05
   4   3   9    0.06    0.06
   4   3   9    0.02    0.04
  -4  -4  15    0.18    0.06
  -4  -4  14   -0.12    0.07
  -4  -4  14   -0.03    0.05
  -4  -4  13    0.82    0.15
  -4  -4  13    0.87    0.17
  -4  -4  12    0.11    0.10
  -4  -4  12    0.13    0.07
  -4  -4  11    1.46    0.21
  -4  -4  10    0.74    0.15
  -4  -4  10    0.85    0.19
  -4  -4  10    0.69    0.17
  -4  -4   9    7.97    0.45
  -4  -4   9    8.50    0.57
  -4  -4   9    9.03    0.49
  -4  -4   9    8.70    0.61
  -4  -4   8    0.06    0.08
  -4  -4   7    0.02    0.08
  -4  -4   6    1.33    0.21
  -4  -4   5   18.03    0.72
  -4  -4   4    0.03    0.08
  -4  -4   3    7.37    0.49
  -4  -4   2    5.35    0.44
   4   4  -1    1.16    0.17
   4   4   0    0.43    0.12
   4   4   0    0.48    0.09
   4   4   1    0.92    0.16
   4   4   2    0.55    0.13
   4   4   2    0.86    0.19
   4   4   3   10.93    0.57
   4   4   3   10.43    0.56
   4   4   4    0.91    0.17
   4   4   4    0.70    0.17
   4   4   5    0.09    0.10
   4   4   5    0.06    0.08
   4   4   6    0.18    0.09
   4   4   7    0.10    0.07
   4   4   8    0.03    0.06
   4   4   8   -0.06    0.05
  -4  -5  15    0.00    0.04
  -4  -5  14   -0.02    0.06
  -4  -5  14   -0.02    0.06
  -4  -5  13    0.80    0.16
  -4  -5  13    0.77    0.15
  -4  -5  12    0.03    0.09
  -4  -5  12    0.01    0.08
  -4  -5  11    0.01    0.09
  -4  -5  11    0.14    0.10
  -4  -5  11    0.09    0.12
  -4  -5  10    0.82    0.16
  -4  -5  10    0.99    0.20
  -4  -5  10    0.90    0.21
  -4  -5   9    0.01    0.07
  -4  -5   9    0.05    0.10
  -4  -5   9    0.04    0.09
  -4  -5   8    0.08    0.07
  -4  -5   7    0.01    0.08
  -4  -5   6    0.31    0.13
  -4  -5   5    1.96    0.27
  -4  -5   4    0.44    0.16
  -4  -5   3    0.52    0.16
  -4  -5   2    0.35    0.15
   4   5  -1    0.05    0.08
   4   5   0    1.04    0.15
   4   5   0    0.88    0.16
   4   5   1    1.36    0.23
   4   5   2    0.68    0.17
   4   5   3    1.41    0.20
   4   5   3    1.64    0.24
   4   5   4    0.29    0.11
   4   5   4    0.32    0.11
   4   5   5    0.37    0.11
   4   5   6    0.01    0.06
   4   5   7    0.02    0.04
   4   5   7   -0.05    0.07
  -4  -6  15    0.06    0.05
  -4  -6  14    0.51    0.12
  -4  -6  14    0.57    0.11
  -4  -6  13    1.03    0.17
  -4  -6  12    4.12    0.34
  -4  -6  12    4.29    0.40
  -4  -6  11    0.14    0.11
  -4  -6  11   -0.05    0.09
  -4  -6  11    0.16    0.11
  -4  -6  10    0.07    0.07
  -4  -6  10   -0.05    0.09
  -4  -6   9    0.22    0.10
  -4  -6   9    0.07    0.07
  -4  -6   8    0.57    0.16
  -4  -6   8    0.37    0.14
  -4  -6   8    0.51    0.13
  -4  -6   7    8.21    0.49
  -4  -6   7    8.06    0.57
  -4  -6   6    3.17    0.36
  -4  -6   5    1.05    0.22
  -4  -6   4    2.58    0.34
  -4  -6   3    2.90    0.38
   4   6  -2    0.40    0.12
   4   6  -2    0.49    0.15
   4   6  -1    0.35    0.10
   4   6  -1    0.46    0.12
   4   6  -1    0.40    0.13
   4   6  -1    0.23    0.11
   4   6   0   -0.01    0.07
   4   6   0    0.00    0.11
   4   6   1    0.28    0.11
   4   6   1    0.02    0.12
   4   6   2    0.09    0.09
   4   6   2    0.12    0.10
   4   6   3    2.86    0.28
   4   6   3    2.89    0.30
   4   6   4    0.10    0.08
   4   6   4    0.03    0.08
   4   6   5    0.00    0.06
   4   6   6   -0.05    0.06
   4   6   6    0.12    0.06
  -4  -7  15    0.01    0.05
  -4  -7  14    0.05    0.06
  -4  -7  14    0.04    0.06
  -4  -7  13    0.55    0.15
  -4  -7  13    0.76    0.14
  -4  -7  12    3.49    0.37
  -4  -7  12    4.09    0.34
  -4  -7  11    2.81    0.29
  -4  -7  10    1.47    0.22
  -4  -7  10    1.53    0.22
  -4  -7   9    2.68    0.38
  -4  -7   9    3.15    0.31
  -4  -7   8    4.98    0.41
  -4  -7   8    4.90    0.48
  -4  -7   8    5.10    0.38
  -4  -7   7    1.36    0.22
  -4  -7   7    1.25    0.26
  -4  -7   7    1.26    0.20
  -4  -7   6    4.31    0.38
  -4  -7   6    4.17    0.45
  -4  -7   5    0.13    0.11
  -4  -7   5    0.17    0.11
  -4  -7   4   11.03    0.60
   4   7  -4   11.95    0.61
  -4  -7   4   10.85    0.75
   4   7  -3    2.60    0.25
   4   7  -3    2.72    0.31
  -4  -7   3    2.07    0.34
   4   7  -2    1.45    0.20
   4   7  -2    1.74    0.26
   4   7  -2    1.51    0.20
   4   7  -1    0.00    0.07
   4   7  -1   -0.01    0.10
   4   7   0    0.07    0.09
   4   7   0    0.12    0.10
   4   7   1    0.01    0.07
   4   7   1   -0.03    0.10
   4   7   2    2.49    0.26
   4   7   2    2.47    0.28
   4   7   3    0.12    0.09
   4   7   3    0.03    0.06
   4   7   4    0.09    0.07
   4   7   4    0.11    0.06
   4   7   5    0.08    0.05
   4   7   5    0.03    0.05
   4   7   5    0.02    0.04
  -4  -8  15    0.17    0.06
  -4  -8  14    0.22    0.07
  -4  -8  13    0.38    0.13
  -4  -8  13    0.48    0.12
  -4  -8  12    0.30    0.13
  -4  -8  12    0.14    0.11
  -4  -8  11    0.23    0.11
  -4  -8  10   -0.16    0.11
  -4  -8  10    0.11    0.09
  -4  -8   9    0.00    0.08
  -4  -8   8   21.99    0.89
  -4  -8   8   21.17    1.05
  -4  -8   8   22.39    0.82
  -4  -8   7   19.58    0.83
  -4  -8   7   19.14    1.01
  -4  -8   7   20.24    0.78
  -4  -8   6    2.12    0.36
  -4  -8   6    2.67    0.31
  -4  -8   5    5.68    0.45
  -4  -8   5    5.83    0.59
  -4  -8   4    0.20    0.12
   4   8  -4    0.13    0.08
   4   8  -3    2.40    0.28
   4   8  -3    2.19    0.25
  -4  -8   3    1.91    0.27
   4   8  -3    2.39    0.30
  -4  -8   2    0.60    0.17
   4   8  -2    0.35    0.12
   4   8  -2    0.44    0.15
   4   8  -1    0.05    0.09
   4   8  -1    0.02    0.09
   4   8   0    1.87    0.23
   4   8   0    1.48    0.23
   4   8   1    1.96    0.24
   4   8   1    2.21    0.24
   4   8   2    0.00    0.06
   4   8   3    0.28    0.09
   4   8   3    0.02    0.05
   4   8   3    0.19    0.07
   4   8   4    0.02    0.04
   4   8   4   -0.03    0.03
  -4  -9  15    0.15    0.06
  -4  -9  14    0.01    0.05
  -4  -9  13    0.26    0.09
  -4  -9  13    0.21    0.10
  -4  -9  12    0.10    0.11
  -4  -9  12    0.18    0.09
  -4  -9  11    0.00    0.09
  -4  -9  10    0.09    0.08
  -4  -9   9    0.07    0.08
  -4  -9   8    4.10    0.37
  -4  -9   7    5.02    0.43
  -4  -9   7    5.50    0.42
  -4  -9   6    0.36    0.13
  -4  -9   6    0.64    0.16
  -4  -9   5    0.42    0.15
   4   9  -4    3.31    0.30
  -4  -9   4    3.33    0.34
   4   9  -3    0.09    0.06
  -4  -9   3    0.09    0.09
   4   9  -2    0.41    0.13
   4   9  -1    0.08    0.09
   4   9   0    0.04    0.07
   4   9   1    0.05    0.06
   4   9   2    0.04    0.05
   4   9   3    0.05    0.04
  -4 -10  15   -0.03    0.03
  -4 -10  14    0.05    0.04
  -4 -10  13    0.10    0.08
  -4 -10  13   -0.05    0.06
  -4 -10  12    0.01    0.07
  -4 -10  11    0.05    0.07
  -4 -10  10    0.31    0.11
  -4 -10   9    0.01    0.09
  -4 -10   8    0.34    0.12
  -4 -10   7    0.04    0.08
  -4 -10   6   -0.24    0.12
  -4 -10   6    0.19    0.09
   4  10  -5   -0.19    0.09
  -4 -10   5    0.07    0.10
  -4 -10   4    0.48    0.13
   4  10  -4    0.63    0.13
   4  10  -3    0.76    0.15
   4  10  -2    0.33    0.10
   4  10  -1    0.61    0.13
   4  10   0    0.21    0.08
   4  10   1    0.04    0.05
  -4 -11  14   -0.02    0.04
  -4 -11  13    0.00    0.04
  -4 -11  13   -0.02    0.06
  -4 -11  12    0.15    0.10
  -4 -11  12    0.10    0.06
  -4 -11  11    0.25    0.09
  -4 -11  10    0.08    0.08
  -4 -11   9    0.36    0.12
  -4 -11   8    0.54    0.14
  -4 -11   7    0.02    0.08
  -4 -11   6   -0.06    0.08
   4  11  -5    0.68    0.13
  -4 -11   5    0.67    0.15
   4  11  -4   -0.01    0.05
   4  11  -3    0.12    0.07
   4  11  -2    0.03    0.05
   4  11  -1    0.10    0.05
  -4 -12  13   -0.07    0.05
  -4 -12  12    0.06    0.06
  -4 -12  12    0.15    0.06
  -4 -12  11    0.07    0.06
  -4 -12  10    0.20    0.08
  -4 -12  10    0.18    0.08
  -4 -12   9    0.15    0.09
  -4 -12   8    0.06    0.07
  -4 -12   7    0.11    0.09
   4  12  -6    0.17    0.07
  -4 -12   6    0.06    0.08
   4  12  -5   -0.04    0.05
  -4 -12   5    0.06    0.07
   4  12  -4    0.00    0.04
  -4 -12   4    0.02    0.05
   4  12  -3    0.02    0.05
  -4 -12   3    0.11    0.06
   4  12  -2   -0.04    0.03
  -4 -13  11    0.07    0.04
  -4 -13  11    0.14    0.06
  -4 -13  10    0.14    0.06
  -4 -13   9    0.03    0.05
  -4 -13   9    0.10    0.05
  -4 -13   8    0.04    0.05
  -4 -13   7    0.14    0.07
  -4 -13   6    0.07    0.04
  -4 -13   5    0.03    0.04
   5 -15   4   -0.03    0.06
  -5  15  -5    0.00    0.06
   5 -15   5    0.02    0.05
  -5  15  -6    0.14    0.08
   5 -15   6    0.00    0.06
  -5  15  -7    0.11    0.07
   5 -15   7    0.13    0.08
  -5  15  -8    0.15    0.07
   5 -15   8   -0.01    0.06
  -5  15  -9    0.09    0.05
   5 -15   9   -0.02    0.05
   5 -14   1    0.15    0.07
   5 -14   2    0.01    0.06
   5 -14   3    0.01    0.08
  -5  14  -4    0.03    0.08
   5 -14   4    0.06    0.08
  -5  14  -5    0.00    0.07
   5 -14   5    0.02    0.08
  -5  14  -6    0.03    0.08
   5 -14   6    0.03    0.08
  -5  14  -7    0.37    0.13
   5 -14   7    0.15    0.10
  -5  14  -8    0.03    0.08
   5 -14   8    0.00    0.07
   5 -14   9    0.01    0.08
  -5  14  -9    0.02    0.06
  -5  14 -10   -0.10    0.08
   5 -14  10   -0.01    0.07
   5 -13  -1    0.04    0.06
   5 -13   0    0.03    0.08
   5 -13   1   -0.01    0.08
  -5  13  -2    0.19    0.09
   5 -13   2    0.07    0.10
  -5  13  -3    0.09    0.09
   5 -13   3    0.31    0.14
  -5  13  -4    0.05    0.08
   5 -13   4   -0.01    0.10
  -5  13  -5    0.08    0.11
   5 -13   5   -0.15    0.14
  -5  13  -6    0.19    0.13
   5 -13   6    0.46    0.15
  -5  13  -7    0.41    0.16
   5 -13   7    0.58    0.17
  -5  13  -8   -0.05    0.09
   5 -13   8    0.07    0.11
  -5  13  -9   -0.02    0.07
   5 -13   9    0.17    0.12
  -5  13 -10   -0.03    0.07
   5 -13  10   -0.03    0.08
  -5  13 -11    0.20    0.11
  -5  12   3    0.01    0.03
  -5  12   2    0.03    0.05
  -5  12   1    0.07    0.06
  -5  12   0    0.14    0.08
  -5  12  -1    0.00    0.08
  -5  12  -1    0.04    0.07
  -5  12  -1    0.05    0.06
  -5  12  -2    0.01    0.09
  -5  12  -2    0.14    0.08
  -5  12  -2    0.06    0.08
   5 -12   3    0.03    0.11
  -5  12  -3   -0.04    0.08
  -5  12  -4    0.18    0.11
   5 -12   4   -0.01    0.12
  -5  12  -5   -0.02    0.10
   5 -12   5    0.18    0.12
  -5  12  -6    0.28    0.15
   5 -12   6    0.42    0.16
  -5  12  -7    0.02    0.12
   5 -12   7    0.12    0.11
  -5  12  -8    0.72    0.20
   5 -12   8    0.77    0.19
  -5  12  -9   -0.14    0.11
   5 -12   9    0.07    0.10
  -5  12 -10   -0.02    0.08
   5 -12  10   -0.11    0.12
  -5  12 -11    0.09    0.11
   5 -12  12    0.02    0.05
  -5  11   4    0.11    0.05
  -5  11   3    0.14    0.07
  -5  11   2    0.02    0.06
  -5  11   1    0.05    0.09
  -5  11   1    0.02    0.07
  -5  11   0    0.07    0.08
  -5  11   0    0.13    0.10
  -5  11  -1   -0.02    0.08
  -5  11  -1   -0.04    0.07
  -5  11  -2    0.15    0.09
  -5  11  -2    0.05    0.08
  -5  11  -3    0.28    0.12
  -5  11  -3    0.05    0.08
   5 -11   4    0.16    0.13
  -5  11  -4    0.16    0.11
  -5  11  -5    0.02    0.10
   5 -11   5    0.01    0.13
  -5  11  -6    0.00    0.11
   5 -11   6   -0.08    0.10
  -5  11  -7    0.02    0.14
   5 -11   7    0.04    0.10
  -5  11  -8   -0.08    0.11
   5 -11   8    0.09    0.11
  -5  11  -9    0.04    0.10
   5 -11   9    0.15    0.10
  -5  11 -10    0.09    0.10
   5 -11  10   -0.14    0.10
   5 -11  10    0.06    0.10
   5 -11  11    0.13    0.09
  -5  11 -11    0.26    0.15
   5 -11  12    0.08    0.07
   5 -11  13    0.03    0.05
  -5  10   6    0.12    0.04
  -5  10   5    0.07    0.06
  -5  10   5    0.02    0.05
  -5  10   4    0.10    0.07
  -5  10   4    0.15    0.07
  -5  10   3    1.00    0.16
  -5  10   2    0.12    0.09
  -5  10   2    0.16    0.11
  -5  10   1    0.11    0.07
  -5  10   1    0.18    0.10
  -5  10   0    0.55    0.14
  -5  10   0    0.29    0.10
  -5  10  -1    4.96    0.36
  -5  10  -1    4.33    0.39
  -5  10  -2    1.65    0.22
  -5  10  -2    1.86    0.26
  -5  10  -2    1.50    0.24
  -5  10  -3    1.01    0.18
  -5  10  -3    0.88    0.19
   5 -10   4    0.05    0.12
  -5  10  -4   -0.22    0.11
  -5  10  -5    0.73    0.20
   5 -10   5    0.71    0.19
  -5  10  -6    0.06    0.11
   5 -10   6   -0.04    0.11
  -5  10  -7    0.05    0.12
   5 -10   7   -0.08    0.13
  -5  10  -8    0.37    0.15
   5 -10   8    0.38    0.15
   5 -10   9    1.63    0.25
  -5  10  -9    1.82    0.29
   5 -10   9    1.75    0.27
  -5  10 -10    0.08    0.10
   5 -10  10    0.14    0.10
   5 -10  10    0.05    0.11
   5 -10  11   -0.05    0.08
   5 -10  12    0.02    0.08
   5 -10  13   -0.03    0.05
  -5   9   7    0.09    0.04
  -5   9   7    0.01    0.04
  -5   9   6    0.26    0.08
  -5   9   5    0.38    0.10
  -5   9   4    0.01    0.06
  -5   9   3    0.04    0.07
  -5   9   3   -0.18    0.12
  -5   9   2    0.00    0.08
  -5   9   1    0.24    0.10
  -5   9   1    0.33    0.12
  -5   9   0    1.21    0.21
  -5   9   0    1.30    0.22
  -5   9   0    1.38    0.19
  -5   9  -1    8.65    0.54
  -5   9  -1    9.35    0.48
  -5   9  -1    8.57    0.53
  -5   9  -2   15.61    0.61
  -5   9  -2   15.85    0.69
  -5   9  -2   15.14    0.70
  -5   9  -3    3.35    0.28
  -5   9  -3    3.22    0.32
   5  -9   4    0.09    0.10
  -5   9  -5    1.51    0.26
   5  -9   5    1.21    0.21
  -5   9  -6    2.13    0.30
   5  -9   6    2.68    0.31
   5  -9   6    2.65    0.30
  -5   9  -7    0.04    0.12
   5  -9   7    0.02    0.11
   5  -9   7    0.03    0.07
  -5   9  -8    0.81    0.20
   5  -9   8    0.99    0.21
   5  -9   8    0.63    0.17
  -5   9  -9    0.92    0.22
   5  -9   9    1.25    0.24
   5  -9   9    1.39    0.24
   5  -9  10    0.03    0.11
  -5   9 -10    0.30    0.17
   5  -9  11    0.14    0.12
   5  -9  11    0.28    0.12
   5  -9  12    0.09    0.07
   5  -9  13    0.07    0.08
  -5   8   8    0.05    0.05
  -5   8   8    0.20    0.06
  -5   8   7   -0.02    0.05
  -5   8   6    0.04    0.06
  -5   8   5    0.63    0.14
  -5   8   4    1.64    0.22
  -5   8   4    1.43    0.24
  -5   8   3    0.70    0.15
  -5   8   3    0.70    0.19
  -5   8   2    1.29    0.22
  -5   8   2    1.20    0.19
  -5   8   2    1.38    0.23
  -5   8   1    1.82    0.26
  -5   8   1    2.21    0.24
  -5   8   1    1.95    0.24
  -5   8   0    1.35    0.21
  -5   8   0    1.56    0.20
  -5   8   0    1.58    0.23
  -5   8  -1    0.46    0.11
  -5   8  -1    0.46    0.12
  -5   8  -2    6.57    0.40
   5  -8   3    0.32    0.12
  -5   8  -4    4.48    0.39
   5  -8   4    4.26    0.36
  -5   8  -5   -0.15    0.11
   5  -8   5   -0.03    0.12
   5  -8   5   -0.05    0.11
   5  -8   5    0.02    0.07
  -5   8  -6    4.29    0.40
   5  -8   6    3.99    0.35
   5  -8   6    4.35    0.40
  -5   8  -7    7.75    0.55
   5  -8   7    8.98    0.57
   5  -8   7    7.88    0.50
   5  -8   7    8.47    0.59
  -5   8  -8    9.40    0.60
   5  -8   8    9.21    0.60
   5  -8   8    8.31    0.53
   5  -8   8    9.01    0.60
  -5   8  -9    0.28    0.10
   5  -8   9    0.43    0.15
   5  -8   9    0.26    0.13
   5  -8  10    0.35    0.15
   5  -8  11    0.01    0.08
   5  -8  12    0.11    0.09
   5  -8  13    0.00    0.06
  -5   7   9    0.20    0.05
  -5   7   9    0.07    0.05
  -5   7   8    0.10    0.06
  -5   7   7    0.00    0.05
  -5   7   6   -0.24    0.10
  -5   7   5    4.03    0.34
  -5   7   4   -0.02    0.11
  -5   7   4    0.40    0.12
  -5   7   3    5.44    0.45
  -5   7   3    5.09    0.36
  -5   7   3    5.39    0.48
  -5   7   2    0.35    0.10
  -5   7   2    0.30    0.12
  -5   7   2    0.28    0.11
  -5   7   1    1.84    0.23
  -5   7   0    2.07    0.23
  -5   7  -1   27.55    0.78
   5  -7   2    0.23    0.10
  -5   7  -2    0.14    0.07
   5  -7   3    2.19    0.24
   5  -7   4    1.84    0.23
   5  -7   5    1.85    0.25
  -5   7  -6    4.45    0.39
   5  -7   6    4.64    0.40
  -5   7  -7    6.33    0.48
   5  -7   7    6.49    0.48
   5  -7   7    6.34    0.45
   5  -7   7    6.27    0.43
   5  -7   7    6.12    0.49
  -5   7  -8    6.01    0.48
   5  -7   8    5.92    0.49
   5  -7   8    5.65    0.43
   5  -7   8    5.86    0.44
   5  -7   8    6.03    0.51
   5  -7   9    0.34    0.16
   5  -7  10    0.50    0.15
   5  -7  11    0.32    0.14
   5  -7  12   -0.12    0.09
   5  -7  13    0.06    0.06
  -5   6  10    0.02    0.03
  -5   6  10   -0.04    0.05
  -5   6   9    0.45    0.09
  -5   6   8    0.26    0.10
  -5   6   7   -0.06    0.07
  -5   6   6    0.71    0.14
  -5   6   6    0.60    0.16
  -5   6   5   -0.05    0.08
  -5   6   5    0.00    0.07
  -5   6   5   -0.17    0.10
  -5   6   5    0.04    0.09
  -5   6   4    2.21    0.30
  -5   6   4    2.14    0.29
  -5   6   4    2.49    0.25
  -5   6   4    1.72    0.22
  -5   6   4    1.56    0.25
  -5   6   4    1.71    0.25
  -5   6   3    1.82    0.25
  -5   6   3    2.20    0.23
  -5   6   3    2.38    0.25
  -5   6   3    1.99    0.25
  -5   6   3    2.05    0.28
  -5   6   2    0.60    0.15
  -5   6   2    0.48    0.14
  -5   6   1    1.29    0.19
  -5   6   0    4.72    0.31
  -5   6  -1    1.48    0.17
   5  -6   1    1.26    0.16
  -5   6  -2    0.68    0.10
   5  -6   2    0.69    0.13
   5  -6   3   10.64    0.49
   5  -6   4    1.97    0.24
   5  -6   5    0.09    0.10
   5  -6   6    0.34    0.15
  -5   6  -7    7.64    0.52
   5  -6   7    6.92    0.50
   5  -6   7    7.89    0.47
   5  -6   7    7.35    0.52
   5  -6   8    1.20    0.23
   5  -6   8    0.75    0.19
   5  -6   8    0.84    0.20
  -5   6  -8    1.11    0.23
   5  -6   9    0.14    0.10
   5  -6   9   -0.04    0.12
   5  -6  10    0.28    0.13
   5  -6  10    0.59    0.16
   5  -6  11    0.01    0.07
   5  -6  12    0.17    0.11
   5  -6  13   -0.04    0.04
   5  -6  13    0.06    0.05
  -5   5  10    0.06    0.05
  -5   5   9    1.23    0.17
  -5   5   8    0.66    0.14
  -5   5   8    0.42    0.14
  -5   5   7    0.62    0.14
  -5   5   7    0.48    0.15
  -5   5   6    0.58    0.16
  -5   5   6    0.56    0.14
  -5   5   6    0.62    0.18
  -5   5   6    0.81    0.20
  -5   5   6    0.42    0.15
  -5   5   6    0.50    0.16
  -5   5   5    7.69    0.55
  -5   5   5    7.51    0.42
  -5   5   5    7.93    0.56
  -5   5   5    7.73    0.43
  -5   5   5    6.70    0.51
  -5   5   5    7.16    0.51
  -5   5   4    0.60    0.15
  -5   5   4    0.61    0.16
  -5   5   4    0.51    0.15
  -5   5   3    0.05    0.06
  -5   5   3    0.04    0.08
  -5   5   3    0.09    0.07
  -5   5   2    2.46    0.25
  -5   5   2    2.59    0.28
  -5   5   2    2.30    0.25
  -5   5   1    0.01    0.05
  -5   5   0    3.34    0.24
   5  -5   0    3.64    0.23
  -5   5  -1    0.77    0.11
   5  -5   1    0.69    0.12
  -5   5  -2    7.96    0.29
   5  -5   2    7.98    0.39
   5  -5   3    0.35    0.11
   5  -5   4    0.62    0.15
   5  -5   5    0.54    0.15
   5  -5   6    0.80    0.18
  -5   5  -7    0.80    0.22
  -5   5  -7    1.38    0.27
   5  -5   7    0.91    0.20
   5  -5   7    1.13    0.22
   5  -5   7    0.93    0.20
   5  -5   8    0.20    0.12
   5  -5   8    0.33    0.14
   5  -5   8    0.13    0.10
   5  -5   8    0.15    0.13
   5  -5   9   -0.06    0.10
   5  -5  10   -0.11    0.10
   5  -5  10    0.07    0.09
   5  -5  11    0.01    0.09
   5  -5  12    0.06    0.05
   5  -5  12    0.00    0.06
   5  -5  13    0.03    0.04
  -5   4  11    0.34    0.07
  -5   4  11    0.40    0.10
  -5   4  10    0.36    0.09
  -5   4   9    0.11    0.11
  -5   4   9    0.07    0.07
  -5   4   8    0.22    0.10
  -5   4   8    0.23    0.12
  -5   4   7    0.79    0.17
  -5   4   7    0.79    0.19
  -5   4   7    0.78    0.18
  -5   4   7    1.09    0.18
  -5   4   6    0.93    0.21
  -5   4   6    0.87    0.20
  -5   4   6    0.95    0.20
  -5   4   6    0.87    0.14
  -5   4   6    0.79    0.15
  -5   4   6    0.86    0.21
  -5   4   5   18.07    0.62
  -5   4   5   19.39    0.81
  -5   4   5   18.01    0.77
  -5   4   5   18.29    0.80
  -5   4   4    8.54    0.50
  -5   4   4    8.63    0.52
  -5   4   4    8.07    0.49
  -5   4   3   13.07    0.59
  -5   4   3   14.32    0.58
  -5   4   3   13.48    0.60
  -5   4   2    1.18    0.16
  -5   4   2    1.03    0.17
  -5   4   2    1.21    0.18
  -5   4   1   22.64    0.61
   5  -4  -1   22.86    0.52
  -5   4   0   15.71    0.46
   5  -4   0   16.38    0.48
  -5   4  -1    8.34    0.29
   5  -4   1    8.83    0.39
   5  -4   2   23.78    0.67
   5  -4   3    0.90    0.16
   5  -4   4    3.28    0.29
   5  -4   5    2.07    0.26
   5  -4   6    0.10    0.10
   5  -4   7    0.51    0.17
   5  -4   7    0.35    0.13
   5  -4   7    0.19    0.12
   5  -4   8    0.63    0.17
   5  -4   8    0.62    0.19
   5  -4   8    0.70    0.18
   5  -4   8    0.77    0.19
   5  -4   9    0.03    0.09
   5  -4   9   -0.23    0.12
   5  -4  10    0.04    0.09
   5  -4  11   -0.04    0.06
   5  -4  11    0.06    0.06
   5  -4  12   -0.04    0.04
   5  -4  12    0.08    0.07
  -5   3  11    0.32    0.09
  -5   3  11    0.38    0.12
  -5   3  10    1.55    0.19
  -5   3  10    1.17    0.19
  -5   3   9    0.00    0.07
  -5   3   9    0.07    0.10
  -5   3   8    0.07    0.09
  -5   3   8    0.07    0.09
  -5   3   8    0.00    0.12
  -5   3   8    0.10    0.08
  -5   3   7    2.16    0.25
  -5   3   7    2.53    0.32
  -5   3   7    2.18    0.30
  -5   3   7    1.88    0.21
  -5   3   7    1.69    0.22
  -5   3   7    2.02    0.29
  -5   3   7    1.29    0.24
  -5   3   6    0.42    0.12
  -5   3   6    0.31    0.13
  -5   3   6    0.27    0.11
  -5   3   6    0.34    0.12
  -5   3   6    0.25    0.10
  -5   3   5    5.75    0.42
  -5   3   5    4.85    0.40
  -5   3   5    5.07    0.40
  -5   3   4    2.20    0.24
  -5   3   4    1.83    0.23
  -5   3   4    2.09    0.24
  -5   3   3    6.79    0.38
  -5   3   3    6.34    0.39
  -5   3   3    5.72    0.37
  -5   3   2    1.16    0.14
  -5   3   2    1.42    0.18
   5  -3  -2    1.12    0.12
  -5   3   2    1.08    0.16
  -5   3   1   56.77    0.88
  -5   3   1   56.24    0.97
   5  -3  -1   56.94    0.86
  -5   3   0   25.53    0.51
  -5   3   0   23.58    0.59
   5  -3   0   25.11    0.61
  -5   3  -1   54.92    0.61
   5  -3   1   55.53    0.97
   5  -3   2    5.92    0.35
   5  -3   3    6.70    0.38
   5  -3   4    0.27    0.11
   5  -3   5    0.67    0.16
   5  -3   6    2.10    0.26
   5  -3   7    5.72    0.45
   5  -3   7    6.24    0.48
   5  -3   7    6.27    0.46
   5  -3   7    5.76    0.44
   5  -3   8   -0.03    0.10
   5  -3   8   -0.01    0.09
   5  -3   9    0.41    0.16
   5  -3   9    0.62    0.17
   5  -3  10    0.08    0.06
   5  -3  10    0.25    0.11
   5  -3  11    0.15    0.07
   5  -3  11    0.18    0.10
   5  -3  12    0.14    0.06
  -5   2  12    0.11    0.05
  -5   2  12    0.10    0.08
  -5   2  11    0.39    0.12
  -5   2  11    0.29    0.09
  -5   2  10    0.29    0.10
  -5   2  10    0.33    0.13
  -5   2   9    0.44    0.14
  -5   2   9    0.89    0.21
  -5   2   9    0.73    0.15
  -5   2   9    0.38    0.14
  -5   2   8    0.32    0.14
  -5   2   8    0.17    0.09
  -5   2   8    0.23    0.16
  -5   2   8    0.06    0.11
  -5   2   8    0.31    0.10
  -5   2   8    0.15    0.19
  -5   2   7    0.19    0.12
  -5   2   7    0.07    0.08
  -5   2   7    0.02    0.07
  -5   2   7   -0.05    0.05
  -5   2   7    0.07    0.12
  -5   2   7    0.01    0.08
  -5   2   7    0.16    0.12
  -5   2   7   -0.15    0.17
  -5   2   6    0.94    0.18
  -5   2   6    1.24    0.21
  -5   2   6    0.88    0.19
  -5   2   5    0.02    0.09
  -5   2   5   -0.02    0.08
  -5   2   5    0.01    0.07
  -5   2   4    5.88    0.36
  -5   2   4    5.66    0.38
  -5   2   4    5.19    0.36
  -5   2   3    0.76    0.14
  -5   2   3    0.81    0.13
  -5   2   3    0.61    0.13
   5  -2  -3    0.72    0.10
  -5   2   2   20.79    0.56
  -5   2   2   19.84    0.59
   5  -2  -2   20.48    0.52
  -5   2   1   54.72    0.79
  -5   2   1   53.03    0.88
   5  -2  -1   53.18    0.88
   5  -2   0   24.21    0.62
  -5   2   0   24.69    0.54
  -5   2  -1    1.93    0.13
   5  -2   1    2.10    0.20
   5  -2   2   20.28    0.63
   5  -2   3    2.46    0.24
   5  -2   4    0.16    0.10
   5  -2   5    0.83    0.16
   5  -2   6    6.37    0.45
   5  -2   6    7.05    0.45
   5  -2   6    6.05    0.44
   5  -2   6    6.57    0.47
   5  -2   7    1.37    0.23
   5  -2   7    1.63    0.26
   5  -2   7    1.57    0.25
   5  -2   8    0.02    0.09
   5  -2   8    0.00    0.08
   5  -2   9    0.29    0.13
   5  -2  10    0.13    0.09
   5  -2  11    0.00    0.06
   5  -2  12   -0.04    0.04
  -5   1  12    0.12    0.07
  -5   1  12    0.10    0.09
  -5   1  11    0.66    0.15
  -5   1  11    0.59    0.13
  -5   1  11    0.53    0.14
  -5   1  10    0.12    0.09
  -5   1  10    0.02    0.10
  -5   1  10    0.12    0.06
  -5   1   9    4.34    0.41
  -5   1   9    4.69    0.37
  -5   1   9    4.37    0.36
  -5   1   9    4.36    0.33
  -5   1   9    3.69    0.42
  -5   1   8    0.25    0.08
  -5   1   8    0.05    0.06
  -5   1   8    0.09    0.12
  -5   1   8    0.14    0.11
  -5   1   8    0.36    0.15
  -5   1   8    0.13    0.10
  -5   1   8   -0.17    0.18
  -5   1   7    0.09    0.09
  -5   1   7   -0.10    0.10
  -5   1   6    0.04    0.07
  -5   1   6    0.04    0.10
  -5   1   5    2.98    0.28
  -5   1   5    2.91    0.29
  -5   1   4    2.06    0.21
  -5   1   4    2.47    0.24
   5  -1  -4    2.31    0.18
  -5   1   4    2.03    0.22
   5  -1  -3    0.24    0.08
  -5   1   3    0.12    0.08
  -5   1   3    0.17    0.08
  -5   1   2   20.47    0.56
   5  -1  -2   20.21    0.55
   5  -1  -1    0.21    0.09
  -5   1   1    0.19    0.07
  -5   1   0    7.64    0.26
   5  -1   0    7.64    0.36
   5  -1   1   12.31    0.49
   5  -1   2    1.05    0.16
   5  -1   3    3.95    0.31
   5  -1   4    0.02    0.07
   5  -1   5    0.12    0.09
   5  -1   6    0.48    0.15
   5  -1   6    0.50    0.16
   5  -1   6    0.38    0.13
   5  -1   6    0.62    0.18
   5  -1   7    0.12    0.08
   5  -1   7    0.07    0.10
   5  -1   8    0.78    0.17
   5  -1   8    1.08    0.20
   5  -1   9    0.29    0.12
   5  -1  10    0.07    0.08
   5  -1  11    0.00    0.04
  -5   0  13    0.09    0.07
  -5   0  12    0.06    0.07
  -5   0  12    0.00    0.07
  -5   0  12    0.09    0.06
  -5   0  11    1.66    0.23
  -5   0  11    1.31    0.19
  -5   0  11    1.28    0.20
  -5   0  10    0.04    0.09
  -5   0  10    0.03    0.09
  -5   0  10    0.10    0.06
  -5   0   9    0.54    0.14
  -5   0   9    0.67    0.21
  -5   0   9    0.54    0.12
  -5   0   9    0.28    0.11
  -5   0   9    0.63    0.18
  -5   0   9    0.75    0.20
  -5   0   9    0.52    0.24
  -5   0   8    0.14    0.09
  -5   0   8    0.08    0.11
  -5   0   8    0.08    0.07
  -5   0   8    0.19    0.11
  -5   0   8    0.00    0.07
  -5   0   7   -0.06    0.09
  -5   0   6    1.85    0.23
  -5   0   5    0.38    0.11
  -5   0   5    0.33    0.12
  -5   0   5    0.32    0.10
  -5   0   4    8.50    0.43
   5   0  -4    7.56    0.35
  -5   0   4    7.63    0.40
  -5   0   4    7.44    0.41
  -5   0   3   12.61    0.48
   5   0  -3   11.90    0.44
  -5   0   3   12.92    0.57
  -5   0   3   11.59    0.46
  -5   0   2   21.39    0.55
   5   0  -2   21.78    0.60
  -5   0   2   20.75    0.74
   5   0  -1   17.06    0.55
   5   0   0    1.36    0.16
   5   0   1    1.70    0.19
   5   0   2   15.92    0.58
   5   0   3    1.65    0.21
   5   0   4    0.23    0.10
   5   0   5    0.74    0.17
   5   0   5    0.81    0.16
   5   0   5    0.36    0.12
   5   0   5    0.65    0.16
   5   0   6    0.03    0.09
   5   0   6    0.22    0.11
   5   0   6    0.12    0.10
   5   0   7    0.00    0.06
   5   0   7    0.05    0.12
   5   0   8    0.42    0.14
   5   0   9    0.10    0.08
   5   0  10    0.06    0.06
  -5  -1  14    0.03    0.04
  -5  -1  13    0.00    0.06
  -5  -1  13    0.01    0.07
  -5  -1  12    0.47    0.13
  -5  -1  12    0.60    0.13
  -5  -1  12    0.62    0.15
  -5  -1  11    1.91    0.24
  -5  -1  11    1.82    0.22
  -5  -1  11    1.75    0.23
  -5  -1  10    0.85    0.17
  -5  -1  10    0.61    0.13
  -5  -1  10    0.57    0.16
  -5  -1  10    0.87    0.27
  -5  -1   9    1.09    0.18
  -5  -1   9    1.39    0.28
  -5  -1   9    1.01    0.18
  -5  -1   9    1.35    0.23
  -5  -1   9    1.03    0.21
  -5  -1   9    0.92    0.27
  -5  -1   8    0.50    0.20
  -5  -1   8    0.88    0.15
  -5  -1   8    1.06    0.24
  -5  -1   8    0.84    0.16
  -5  -1   8    0.91    0.17
  -5  -1   8    0.92    0.18
  -5  -1   7   -0.11    0.08
  -5  -1   7    0.02    0.06
  -5  -1   6    3.33    0.29
  -5  -1   6    3.18    0.28
  -5  -1   5    2.85    0.27
  -5  -1   5    2.81    0.25
  -5  -1   4    2.37    0.25
  -5  -1   4    2.35    0.22
  -5  -1   3   74.76    1.43
   5   1  -2  165.07    1.72
  -5  -1   2  162.14    2.18
   5   1  -1   16.53    0.56
   5   1   0   28.05    0.75
   5   1   1    0.07    0.08
   5   1   2   10.01    0.48
   5   1   3    0.18    0.10
   5   1   4    0.05    0.08
   5   1   4    0.21    0.10
   5   1   4    0.20    0.09
   5   1   4    0.29    0.11
   5   1   5    1.10    0.20
   5   1   5    1.04    0.19
   5   1   5    0.94    0.18
   5   1   6    0.26    0.12
   5   1   6    0.28    0.13
   5   1   7    0.27    0.12
   5   1   7    0.21    0.12
   5   1   8   -0.06    0.07
   5   1   9    0.08    0.08
   5   1  10    0.07    0.04
  -5  -2  14    0.02    0.06
  -5  -2  14   -0.04    0.05
  -5  -2  13    0.34    0.11
  -5  -2  13    0.35    0.11
  -5  -2  12   -0.06    0.10
  -5  -2  12   -0.02    0.06
  -5  -2  12    0.08    0.09
  -5  -2  11    0.12    0.09
  -5  -2  11    0.14    0.09
  -5  -2  10    1.48    0.22
  -5  -2  10    1.63    0.28
  -5  -2  10    1.53    0.24
  -5  -2  10    1.39    0.21
  -5  -2  10    1.64    0.34
  -5  -2   9    5.95    0.40
  -5  -2   9    5.95    0.47
  -5  -2   9    5.51    0.40
  -5  -2   9    4.58    0.49
  -5  -2   8    0.10    0.08
  -5  -2   8    0.00    0.08
  -5  -2   8   -0.02    0.09
  -5  -2   8    0.04    0.06
  -5  -2   8   -0.08    0.18
  -5  -2   7    2.77    0.27
  -5  -2   7    2.83    0.30
  -5  -2   6    1.49    0.21
  -5  -2   6    1.65    0.19
  -5  -2   5   21.77    0.79
  -5  -2   5   22.73    0.66
  -5  -2   4    1.90    0.24
  -5  -2   3   13.23    0.63
  -5  -2   2   19.00    0.79
   5   2  -2   18.08    0.61
   5   2  -1    0.05    0.07
   5   2   0   17.78    0.63
   5   2   1    7.27    0.42
   5   2   2   13.89    0.59
   5   2   3    4.26    0.33
   5   2   3    3.87    0.32
   5   2   3    4.40    0.34
   5   2   3    3.67    0.33
   5   2   4    0.00    0.07
   5   2   4    0.04    0.09
   5   2   4    0.17    0.12
   5   2   5    1.59    0.24
   5   2   5    1.64    0.23
   5   2   6    0.05    0.07
   5   2   6    0.07    0.09
   5   2   7    0.18    0.11
   5   2   8    0.06    0.08
   5   2   9    0.01    0.06
   5   2   9    0.02    0.05
  -5  -3  14    0.17    0.07
  -5  -3  14    0.09    0.07
  -5  -3  13   -0.01    0.07
  -5  -3  13    0.06    0.07
  -5  -3  12    0.62    0.16
  -5  -3  12    0.41    0.13
  -5  -3  11    0.97    0.19
  -5  -3  11    0.95    0.18
  -5  -3  10    3.51    0.32
  -5  -3  10    3.33    0.34
  -5  -3  10    3.62    0.37
  -5  -3  10    3.01    0.42
  -5  -3   9    2.18    0.25
  -5  -3   9    1.97    0.28
  -5  -3   9    2.36    0.27
  -5  -3   9    2.42    0.37
  -5  -3   9    2.22    0.28
  -5  -3   8    1.60    0.21
  -5  -3   8    1.63    0.22
  -5  -3   8    1.47    0.24
  -5  -3   8    1.77    0.22
  -5  -3   8    1.42    0.28
  -5  -3   7    0.08    0.06
  -5  -3   7    0.21    0.10
  -5  -3   6    0.99    0.14
  -5  -3   6    0.97    0.18
  -5  -3   5    6.40    0.46
  -5  -3   4    0.28    0.12
  -5  -3   3  114.97    2.02
   5   3  -2    0.20    0.09
  -5  -3   2    0.12    0.11
   5   3  -1    0.41    0.11
   5   3   0    0.48    0.13
   5   3   1    2.24    0.24
   5   3   2    5.68    0.40
   5   3   2    5.83    0.39
   5   3   2    5.18    0.40
   5   3   3    2.56    0.28
   5   3   3    2.15    0.27
   5   3   4    0.03    0.08
   5   3   4    0.01    0.09
   5   3   5    0.15    0.08
   5   3   5    0.15    0.10
   5   3   6    0.68    0.16
   5   3   6    0.50    0.14
   5   3   8    0.01    0.05
  -5  -4  15    0.35    0.08
  -5  -4  14    0.16    0.07
  -5  -4  14    0.24    0.09
  -5  -4  13    0.24    0.11
  -5  -4  13    0.22    0.10
  -5  -4  12    0.05    0.08
  -5  -4  12    0.08    0.10
  -5  -4  11    1.44    0.21
  -5  -4  11    1.48    0.24
  -5  -4  10    1.69    0.24
  -5  -4  10    1.22    0.20
  -5  -4  10    1.96    0.36
  -5  -4  10    0.97    0.23
  -5  -4   9    0.05    0.09
  -5  -4   9    0.05    0.09
  -5  -4   9    0.39    0.26
  -5  -4   9    0.26    0.11
  -5  -4   8    0.27    0.10
  -5  -4   8    0.13    0.09
  -5  -4   8    0.03    0.09
  -5  -4   8    0.13    0.20
  -5  -4   7    0.51    0.15
  -5  -4   6    0.40    0.14
  -5  -4   5    0.14    0.10
  -5  -4   4    0.35    0.14
  -5  -4   3    0.75    0.20
  -5  -4   2   -0.04    0.09
   5   4  -2    0.06    0.07
   5   4  -1    0.39    0.11
   5   4   0    1.04    0.18
   5   4   1    0.21    0.11
   5   4   1    0.18    0.11
   5   4   1    0.02    0.10
   5   4   2   -0.13    0.11
   5   4   2    0.08    0.09
   5   4   3    0.66    0.15
   5   4   3    0.84    0.18
   5   4   4    1.44    0.22
   5   4   4    1.23    0.21
   5   4   5    0.75    0.17
   5   4   6    0.03    0.07
   5   4   7    0.06    0.06
   5   4   8    0.05    0.05
  -5  -5  15   -0.02    0.05
  -5  -5  15    0.03    0.04
  -5  -5  14    0.55    0.12
  -5  -5  14    0.43    0.10
  -5  -5  13    0.91    0.16
  -5  -5  13    0.65    0.14
  -5  -5  12    0.05    0.07
  -5  -5  11    1.55    0.22
  -5  -5  11    1.88    0.25
  -5  -5  10    0.16    0.11
  -5  -5  10    0.10    0.11
  -5  -5  10   -0.08    0.08
  -5  -5   9    0.67    0.15
  -5  -5   9    0.66    0.16
  -5  -5   9    1.00    0.29
  -5  -5   9    0.33    0.13
  -5  -5   8    0.16    0.10
  -5  -5   8    0.23    0.09
  -5  -5   8   -0.15    0.11
  -5  -5   8    0.33    0.25
  -5  -5   8    0.16    0.09
  -5  -5   7   -0.32    0.14
  -5  -5   6   -0.03    0.09
  -5  -5   5    1.53    0.27
  -5  -5   4    0.11    0.11
  -5  -5   3    0.00    0.10
   5   5  -2    0.78    0.16
   5   5  -1    0.02    0.08
   5   5  -1    0.03    0.09
   5   5  -1    0.04    0.09
   5   5   0    0.62    0.15
   5   5   0    0.41    0.14
   5   5   1    0.81    0.16
   5   5   1    0.72    0.18
   5   5   2    0.29    0.11
   5   5   2    0.41    0.14
   5   5   3    0.53    0.14
   5   5   3    0.68    0.17
   5   5   4    0.49    0.13
   5   5   4    0.45    0.13
   5   5   5    0.04    0.06
   5   5   6    0.00    0.05
   5   5   7   -0.08    0.05
   5   5   7   -0.07    0.04
  -5  -6  15    0.07    0.06
  -5  -6  15    0.02    0.04
  -5  -6  14    1.36    0.18
  -5  -6  14    1.07    0.15
  -5  -6  13   -0.20    0.10
  -5  -6  13   -0.04    0.07
  -5  -6  12    0.10    0.09
  -5  -6  12   -0.01    0.09
  -5  -6  11    2.16    0.27
  -5  -6  11    2.03    0.25
  -5  -6  10    0.11    0.09
  -5  -6  10    0.02    0.09
  -5  -6   9    1.78    0.23
  -5  -6   9    1.79    0.23
  -5  -6   9    1.66    0.22
  -5  -6   9    1.36    0.27
  -5  -6   8    2.75    0.31
  -5  -6   8    2.46    0.35
  -5  -6   8    2.19    0.25
  -5  -6   7    0.18    0.10
  -5  -6   7    0.29    0.15
  -5  -6   7    0.21    0.09
  -5  -6   6   14.00    0.67
  -5  -6   6   12.72    0.80
  -5  -6   6   12.91    0.57
  -5  -6   5    1.50    0.24
  -5  -6   5    0.96    0.62
   5   6  -5    1.64    0.23
  -5  -6   5    1.43    0.30
  -5  -6   4    2.90    0.74
  -5  -6   4    4.15    0.49
   5   6  -4    4.31    0.37
  -5  -6   3    1.09    0.55
   5   6  -3    1.24    0.22
   5   6  -3    1.08    0.21
  -5  -6   3    0.88    0.23
   5   6  -2    0.00    0.07
   5   6  -2    0.15    0.09
   5   6  -2    0.01    0.10
   5   6  -2    0.25    0.09
   5   6  -1    0.06    0.08
   5   6  -1    0.01    0.10
   5   6   0    0.46    0.13
   5   6   0    0.43    0.14
   5   6   1    1.66    0.22
   5   6   1    1.57    0.25
   5   6   2    0.04    0.07
   5   6   2    0.15    0.12
   5   6   3    0.12    0.08
   5   6   3    0.07    0.09
   5   6   4   -0.03    0.06
   5   6   5    0.00    0.05
   5   6   6    0.05    0.04
   5   6   6    0.03    0.03
  -5  -7  15    0.08    0.05
  -5  -7  15    0.08    0.05
  -5  -7  14    1.66    0.19
  -5  -7  14    1.41    0.16
  -5  -7  13   -0.07    0.08
  -5  -7  12   -0.04    0.08
  -5  -7  12   -0.03    0.08
  -5  -7  11    0.58    0.15
  -5  -7  10    0.59    0.16
  -5  -7  10    0.56    0.13
  -5  -7   9    0.19    0.12
  -5  -7   8    1.54    0.25
  -5  -7   8    1.35    0.21
  -5  -7   8    1.43    0.30
  -5  -7   7    5.78    0.58
  -5  -7   7    5.63    0.45
  -5  -7   7    5.66    0.40
  -5  -7   6    0.15    0.14
  -5  -7   6    0.30    0.15
  -5  -7   6    0.09    0.08
   5   7  -5    0.54    0.14
  -5  -7   5    0.29    0.14
  -5  -7   5    0.54    0.20
  -5  -7   4    8.46    0.55
   5   7  -4    8.32    0.53
  -5  -7   4    7.77    0.69
   5   7  -3    1.96    0.22
   5   7  -3    1.62    0.25
   5   7  -3    1.99    0.28
   5   7  -2    6.62    0.41
   5   7  -2    6.59    0.50
   5   7  -1    1.67    0.22
   5   7  -1    1.68    0.26
   5   7   0    0.29    0.11
   5   7   0    0.28    0.13
   5   7   1    0.22    0.10
   5   7   1    0.39    0.14
   5   7   2    0.97    0.16
   5   7   2    0.82    0.15
   5   7   3    0.09    0.07
   5   7   4    0.04    0.05
   5   7   4    0.08    0.06
   5   7   4   -0.04    0.05
  -5  -8  15    0.07    0.05
  -5  -8  14    0.01    0.05
  -5  -8  14    0.06    0.05
  -5  -8  13   -0.07    0.08
  -5  -8  12    0.11    0.08
  -5  -8  12    0.09    0.08
  -5  -8  11   -0.01    0.08
  -5  -8  10    0.88    0.18
  -5  -8  10    0.80    0.17
  -5  -8   9    0.85    0.17
  -5  -8   8    2.67    0.32
  -5  -8   8    2.67    0.29
  -5  -8   7    6.07    0.48
  -5  -8   7    5.91    0.43
  -5  -8   6    0.35    0.16
  -5  -8   6    0.15    0.09
  -5  -8   5   -0.05    0.11
   5   8  -4    2.62    0.32
  -5  -8   4    2.32    0.31
   5   8  -3    0.99    0.22
   5   8  -3    0.95    0.17
  -5  -8   3    0.87    0.19
  -5  -8   2    0.98    0.19
   5   8  -2    1.35    0.24
   5   8  -1    1.07    0.17
   5   8  -1    1.19    0.22
   5   8   0    0.00    0.07
   5   8   0   -0.04    0.09
   5   8   1    0.37    0.10
   5   8   2    0.21    0.08
   5   8   2   -0.02    0.06
   5   8   3    0.05    0.05
  -5  -9  15    0.09    0.04
  -5  -9  14    0.12    0.06
  -5  -9  14    0.07    0.06
  -5  -9  13   -0.08    0.07
  -5  -9  12    0.44    0.12
  -5  -9  11   -0.05    0.09
  -5  -9  10    0.01    0.09
  -5  -9  10    0.00    0.06
  -5  -9   9   -0.19    0.09
  -5  -9   8    0.01    0.08
  -5  -9   7    0.17    0.14
  -5  -9   7    0.10    0.09
  -5  -9   6    0.46    0.15
  -5  -9   6    0.37    0.13
  -5  -9   5    0.97    0.20
   5   9  -4   -0.01    0.06
  -5  -9   4   -0.17    0.10
   5   9  -3    0.58    0.14
  -5  -9   3    0.69    0.16
   5   9  -2    0.42    0.11
   5   9  -1    0.44    0.11
   5   9   0    0.15    0.08
   5   9   1    0.01    0.05
   5   9   2    0.01    0.03
  -5 -10  14    0.04    0.03
  -5 -10  13   -0.07    0.06
  -5 -10  13    0.07    0.06
  -5 -10  12    0.33    0.11
  -5 -10  11    0.03    0.07
  -5 -10  10    0.13    0.10
  -5 -10  10    0.09    0.09
  -5 -10   9   -0.02    0.07
  -5 -10   8    0.02    0.08
  -5 -10   7   -0.01    0.07
  -5 -10   6    0.18    0.11
  -5 -10   6    0.20    0.11
  -5 -10   5    0.11    0.08
  -5 -10   5    0.01    0.08
   5  10  -4    0.04    0.06
  -5 -10   4    0.13    0.08
   5  10  -3    0.14    0.07
   5  10  -2    0.91    0.14
   5  10  -1    0.09    0.05
   5  10   0    0.14    0.06
  -5 -11  13   -0.03    0.05
  -5 -11  13   -0.07    0.05
  -5 -11  12    0.01    0.06
  -5 -11  12    0.00    0.06
  -5 -11  11    0.02    0.06
  -5 -11  10   -0.06    0.07
  -5 -11  10    0.02    0.06
  -5 -11   9    0.14    0.08
  -5 -11   8    0.08    0.07
  -5 -11   7    0.31    0.10
   5  11  -6    0.00    0.06
  -5 -11   6    0.08    0.08
  -5 -11   5    0.08    0.08
   5  11  -4    0.00    0.04
  -5 -11   4    0.07    0.06
   5  11  -3   -0.01    0.04
  -5 -11   3   -0.03    0.06
   5  11  -2    0.03    0.03
  -5 -11   2    0.21    0.07
  -5 -12  12   -0.16    0.04
  -5 -12  12   -0.03    0.04
  -5 -12  11    0.00    0.04
  -5 -12  10    0.02    0.05
  -5 -12  10    0.04    0.05
  -5 -12   9    0.17    0.07
  -5 -12   9    0.67    0.12
  -5 -12   8    0.05    0.05
  -5 -12   7    0.03    0.05
  -5 -12   6    0.03    0.05
   5  12  -5    0.05    0.04
  -5 -12   5    0.03    0.04
  -5 -12   4   -0.09    0.04
  -6  15  -5    0.17    0.07
   6 -15   5    0.22    0.08
  -6  15  -6    0.08    0.06
   6 -15   6    0.24    0.08
  -6  15  -7    0.02    0.05
   6 -15   7    0.06    0.06
  -6  15  -8    0.03    0.04
   6 -15   8   -0.01    0.05
  -6  15  -8    0.10    0.08
   6 -14   1   -0.03    0.05
   6 -14   2    0.18    0.09
   6 -14   3   -0.02    0.08
  -6  14  -4    0.04    0.08
   6 -14   4    0.08    0.08
  -6  14  -5    0.52    0.13
   6 -14   5    0.52    0.13
  -6  14  -6    0.02    0.08
   6 -14   6   -0.12    0.09
  -6  14  -7    0.12    0.08
   6 -14   7    0.03    0.07
  -6  14  -8    0.52    0.14
   6 -14   8    0.53    0.12
  -6  14  -9    0.09    0.07
   6 -14   9   -0.01    0.06
  -6  14 -10    0.11    0.06
  -6  14 -10    0.15    0.09
   6 -13  -1    0.06    0.06
   6 -13   0    0.05    0.07
   6 -13   1    0.27    0.12
   6 -13   2    0.09    0.11
  -6  13  -3    0.01    0.08
   6 -13   3    0.07    0.10
  -6  13  -4    0.02    0.08
   6 -13   4   -0.02    0.09
  -6  13  -5   -0.11    0.10
   6 -13   5    0.08    0.11
  -6  13  -6    0.03    0.09
   6 -13   6   -0.08    0.11
  -6  13  -7    0.30    0.13
   6 -13   7    0.27    0.11
  -6  13  -8   -0.20    0.11
   6 -13   8   -0.03    0.09
  -6  13  -9   -0.01    0.08
   6 -13   9   -0.05    0.07
  -6  13 -10    0.31    0.11
  -6  13 -10    0.34    0.17
   6 -13  10    0.43    0.11
  -6  13 -11    0.86    0.17
  -6  12   3    0.06    0.04
  -6  12   2    0.10    0.06
  -6  12   1   -0.10    0.06
  -6  12   0    0.77    0.14
  -6  12   0    0.90    0.17
  -6  12  -1    0.01    0.06
  -6  12  -2    0.02    0.08
  -6  12  -2    0.10    0.09
   6 -12   2    0.05    0.13
  -6  12  -3    0.47    0.15
   6 -12   3    0.20    0.13
  -6  12  -4    0.19    0.12
   6 -12   4    0.11    0.11
  -6  12  -5    0.19    0.13
   6 -12   5    0.47    0.16
  -6  12  -6    0.65    0.19
   6 -12   6    0.54    0.17
  -6  12  -7    0.14    0.12
   6 -12   7   -0.03    0.09
  -6  12  -8    0.60    0.17
   6 -12   8    0.43    0.14
  -6  12  -9   -0.04    0.08
   6 -12   9    0.15    0.09
  -6  12 -10    0.01    0.08
  -6  12 -10    0.04    0.12
   6 -12  10    0.21    0.10
  -6  12 -11    0.00    0.08
  -6  11   4    0.19    0.06
  -6  11   3   -0.03    0.05
  -6  11   2    0.05    0.07
  -6  11   1    0.13    0.09
  -6  11   1   -0.05    0.09
  -6  11   0    0.83    0.16
  -6  11  -1    2.13    0.28
  -6  11  -1    1.96    0.23
  -6  11  -2    1.40    0.26
  -6  11  -2    2.08    0.24
  -6  11  -3    0.36    0.15
   6 -11   3    0.31    0.13
  -6  11  -4    1.04    0.23
   6 -11   4    1.33    0.24
  -6  11  -5    0.36    0.16
   6 -11   5    0.38    0.17
  -6  11  -6    0.11    0.11
   6 -11   6    0.17    0.12
  -6  11  -7   -0.04    0.11
   6 -11   7    0.11    0.11
  -6  11  -8    0.54    0.17
   6 -11   8    0.27    0.12
  -6  11  -9    0.09    0.10
   6 -11   9    0.09    0.10
  -6  11 -10    0.18    0.11
   6 -11  10    0.05    0.06
  -6  11 -10    0.12    0.12
   6 -11  10    0.06    0.11
   6 -11  11   -0.07    0.07
  -6  11 -11    0.31    0.14
   6 -11  12    0.11    0.06
  -6  10   5    0.06    0.04
  -6  10   5    0.07    0.06
  -6  10   4   -0.01    0.05
  -6  10   4    0.03    0.06
  -6  10   3    0.10    0.07
  -6  10   3    0.07    0.09
  -6  10   2    0.06    0.07
  -6  10   2   -0.07    0.10
  -6  10   1    0.55    0.13
  -6  10   0    0.87    0.19
  -6  10   0    0.67    0.15
  -6  10   0    0.39    0.13
  -6  10  -1   -0.02    0.12
  -6  10  -1   -0.09    0.07
  -6  10  -1   -0.14    0.11
  -6  10  -2    0.10    0.09
  -6  10  -2    0.01    0.07
  -6  10  -3    0.04    0.09
  -6  10  -3    0.07    0.06
   6 -10   3   -0.01    0.14
  -6  10  -4    1.87    0.30
   6 -10   4    2.12    0.28
  -6  10  -5    1.81    0.30
   6 -10   5    2.01    0.27
  -6  10  -6    0.80    0.21
   6 -10   6    0.67    0.17
  -6  10  -7    0.11    0.13
   6 -10   7    0.53    0.17
  -6  10  -8    0.06    0.15
   6 -10   8    0.10    0.12
  -6  10  -9   -0.09    0.11
   6 -10   9    0.22    0.13
  -6  10 -10    0.01    0.15
   6 -10  10    0.13    0.09
   6 -10  11    0.14    0.10
   6 -10  12    0.04    0.06
  -6   9   7   -0.02    0.03
  -6   9   7   -0.11    0.05
  -6   9   6    0.20    0.07
  -6   9   6    0.15    0.09
  -6   9   5   -0.01    0.05
  -6   9   5   -0.11    0.09
  -6   9   4    0.00    0.07
  -6   9   3    0.88    0.16
  -6   9   3    0.53    0.17
  -6   9   2    0.02    0.07
  -6   9   2    0.20    0.15
  -6   9   2   -0.05    0.09
  -6   9   1    1.10    0.18
  -6   9   0    6.74    0.49
  -6   9   0    6.78    0.50
  -6   9   0    6.70    0.41
  -6   9   0    6.52    0.45
  -6   9  -1    0.46    0.15
  -6   9  -1    0.10    0.07
  -6   9  -1    0.33    0.10
  -6   9  -1    0.19    0.08
  -6   9  -2    0.13    0.09
  -6   9  -2    0.19    0.11
  -6   9  -3    2.31    0.31
  -6   9  -3    2.45    0.25
   6  -9   3    2.35    0.28
  -6   9  -4    4.52    0.43
   6  -9   4    3.59    0.34
  -6   9  -5    8.72    0.59
   6  -9   5    7.87    0.49
   6  -9   5    9.54    0.59
  -6   9  -6    0.04    0.13
   6  -9   6    0.35    0.14
   6  -9   6    0.28    0.15
  -6   9  -7    1.54    0.27
   6  -9   7    1.67    0.25
  -6   9  -8    0.14    0.14
   6  -9   8   -0.10    0.11
  -6   9  -9    0.15    0.10
   6  -9   9    0.37    0.13
   6  -9   9    0.20    0.12
   6  -9  10    0.16    0.11
  -6   9 -10   -0.04    0.11
   6  -9  11    0.10    0.08
   6  -9  12   -0.05    0.07
   6  -9  13    0.07    0.05
  -6   8   8    0.09    0.04
  -6   8   8    0.09    0.05
  -6   8   7    0.08    0.06
  -6   8   7   -0.03    0.08
  -6   8   6    0.06    0.07
  -6   8   5    0.34    0.11
  -6   8   5    0.12    0.10
  -6   8   4    3.77    0.31
  -6   8   4    3.55    0.38
  -6   8   3    0.18    0.09
  -6   8   3    0.13    0.11
  -6   8   2    5.68    0.47
  -6   8   2    5.51    0.37
  -6   8   2    4.96    0.48
  -6   8   1    0.03    0.06
  -6   8   1    0.23    0.09
  -6   8   1   -0.08    0.10
  -6   8   1    0.11    0.10
  -6   8   0    3.92    0.36
  -6   8   0    4.26    0.36
  -6   8   0    4.37    0.32
  -6   8   0    3.94    0.34
  -6   8  -1    1.76    0.25
  -6   8  -1    1.45    0.21
  -6   8  -1    1.97    0.21
  -6   8  -1    1.77    0.23
  -6   8  -2   22.27    0.88
  -6   8  -2   20.92    0.66
  -6   8  -3    1.16    0.21
   6  -8   3    1.09    0.19
   6  -8   3    1.14    0.19
  -6   8  -4    1.32    0.23
   6  -8   4    1.21    0.22
   6  -8   4    1.19    0.19
  -6   8  -5    1.20    0.23
   6  -8   5    1.38    0.21
   6  -8   5    1.84    0.26
  -6   8  -6    8.82    0.60
   6  -8   6    9.14    0.51
   6  -8   6   10.15    0.64
  -6   8  -7    1.67    0.28
   6  -8   7    1.38    0.27
   6  -8   7    1.33    0.22
  -6   8  -8    1.83    0.29
   6  -8   8    1.71    0.27
   6  -8   8    1.80    0.26
  -6   8  -9    2.07    0.37
   6  -8   9    1.81    0.27
   6  -8  10    0.23    0.12
   6  -8  11   -0.01    0.10
   6  -8  11    0.13    0.10
   6  -8  12    0.01    0.07
   6  -8  13    0.04    0.04
  -6   7   9   -0.01    0.04
  -6   7   8    0.01    0.05
  -6   7   8   -0.11    0.09
  -6   7   7    0.14    0.07
  -6   7   6    0.08    0.07
  -6   7   6    0.42    0.15
  -6   7   5    1.84    0.28
  -6   7   5    2.20    0.24
  -6   7   4    0.57    0.17
  -6   7   4    0.58    0.13
  -6   7   3    2.23    0.31
  -6   7   3    1.92    0.28
  -6   7   3    2.23    0.24
  -6   7   3    2.52    0.33
  -6   7   2   -0.15    0.11
  -6   7   2   -0.02    0.07
  -6   7   2    0.10    0.07
  -6   7   1    0.57    0.14
  -6   7   1    0.65    0.12
  -6   7   1    0.65    0.16
  -6   7   1    0.68    0.15
  -6   7   0   -0.07    0.06
  -6   7  -1    7.36    0.41
   6  -7   2    0.00    0.08
   6  -7   3    2.96    0.29
  -6   7  -4   -0.17    0.11
   6  -7   4    0.09    0.10
  -6   7  -5    0.00    0.07
   6  -7   5    0.11    0.10
  -6   7  -6    1.85    0.28
   6  -7   6    2.22    0.30
  -6   7  -7    0.45    0.17
   6  -7   7    0.22    0.17
   6  -7   7    0.41    0.18
  -6   7  -8    3.61    0.41
   6  -7   8    3.26    0.37
   6  -7   8    3.55    0.37
  -6   7  -8    3.86    0.47
   6  -7   9    1.10    0.22
  -6   7  -9    1.14    0.26
   6  -7  10    0.09    0.10
   6  -7  11    0.14    0.10
   6  -7  13    0.08    0.05
  -6   6  10    0.02    0.04
  -6   6   9    0.15    0.06
  -6   6   9   -0.02    0.07
  -6   6   8    0.01    0.05
  -6   6   7    0.08    0.07
  -6   6   7    0.15    0.11
  -6   6   6    0.46    0.14
  -6   6   6    0.30    0.10
  -6   6   6    0.44    0.17
  -6   6   5    0.14    0.08
  -6   6   5    0.36    0.15
  -6   6   5    0.17    0.11
  -6   6   4    0.43    0.14
  -6   6   4    0.52    0.12
  -6   6   4    0.49    0.18
  -6   6   4    0.45    0.14
  -6   6   3    3.68    0.36
  -6   6   3    3.89    0.29
  -6   6   3    3.61    0.38
  -6   6   3    3.97    0.31
  -6   6   2   -0.03    0.08
  -6   6   2    0.02    0.06
  -6   6   1    0.02    0.09
  -6   6   1    0.06    0.06
  -6   6   0    3.40    0.27
  -6   6  -1    0.88    0.13
   6  -6   1    0.92    0.14
   6  -6   2    0.59    0.14
   6  -6   3   -0.02    0.09
   6  -6   4    0.13    0.12
  -6   6  -5    0.02    0.08
   6  -6   5    0.08    0.12
  -6   6  -6    0.29    0.12
   6  -6   6    0.34    0.15
  -6   6  -7    0.00    0.10
   6  -6   7   -0.10    0.10
  -6   6  -7    0.04    0.17
   6  -6   7    0.04    0.09
   6  -6   7    0.02    0.16
  -6   6  -8    0.99    0.27
   6  -6   8    1.14    0.21
   6  -6   9    0.94    0.20
   6  -6  10    0.32    0.14
   6  -6  10    0.37    0.13
   6  -6  11    0.01    0.08
   6  -6  12    0.13    0.07
  -6   5  10   -0.01    0.05
  -6   5   9    0.04    0.05
  -6   5   8    0.04    0.06
  -6   5   8    0.16    0.11
  -6   5   7    0.08    0.11
  -6   5   7   -0.01    0.05
  -6   5   7   -0.17    0.16
  -6   5   6    0.21    0.08
  -6   5   6    0.38    0.15
  -6   5   6    0.39    0.14
  -6   5   5    1.44    0.24
  -6   5   5    1.74    0.28
  -6   5   5    1.62    0.20
  -6   5   5    1.54    0.26
  -6   5   5    1.52    0.21
  -6   5   5    1.70    0.28
  -6   5   4    1.88    0.27
  -6   5   4    1.78    0.20
  -6   5   4    2.27    0.31
  -6   5   4    1.84    0.21
  -6   5   4    1.62    0.25
  -6   5   4    1.61    0.25
  -6   5   3    0.62    0.16
  -6   5   3    0.58    0.15
  -6   5   2   -0.03    0.06
  -6   5   2   -0.03    0.09
  -6   5   1    3.11    0.26
  -6   5   1    2.93    0.29
   6  -5   0    0.01    0.06
  -6   5   0    0.05    0.06
   6  -5   1    0.04    0.07
   6  -5   2    2.33    0.25
   6  -5   3   -0.09    0.10
   6  -5   4    0.10    0.10
   6  -5   5    0.06    0.12
  -6   5  -6    0.41    0.16
   6  -5   6    0.43    0.13
   6  -5   6    0.45    0.16
  -6   5  -6    0.15    0.13
  -6   5  -7    3.77    0.44
   6  -5   7    3.31    0.35
   6  -5   7    3.57    0.39
   6  -5   7    3.88    0.39
   6  -5   8    1.21    0.23
   6  -5   9    0.16    0.10
   6  -5   9    0.15    0.12
   6  -5  10    0.03    0.08
   6  -5  10   -0.04    0.08
   6  -5  11    0.09    0.08
   6  -5  12    0.03    0.05
  -6   4  11    0.04    0.05
  -6   4  10    0.08    0.06
  -6   4  10    0.14    0.10
  -6   4   9    0.21    0.12
  -6   4   9   -0.05    0.06
  -6   4   8    1.20    0.18
  -6   4   8    1.30    0.24
  -6   4   8    1.29    0.21
  -6   4   7    2.36    0.26
  -6   4   7    2.25    0.24
  -6   4   7    2.71    0.34
  -6   4   6    3.01    0.36
  -6   4   6    2.72    0.25
  -6   4   6    3.00    0.36
  -6   4   6    3.14    0.36
  -6   4   6    2.90    0.36
  -6   4   6    2.85    0.27
  -6   4   5    6.24    0.48
  -6   4   5    5.84    0.48
  -6   4   5    7.03    0.52
  -6   4   5    6.17    0.48
  -6   4   5    6.24    0.38
  -6   4   4    7.32    0.49
  -6   4   4    6.75    0.48
  -6   4   4    6.35    0.47
  -6   4   3    5.95    0.40
  -6   4   3    5.82    0.42
  -6   4   3    5.67    0.41
  -6   4   2    1.22    0.17
  -6   4   2    1.29    0.19
  -6   4   1    2.57    0.22
  -6   4   1    2.68    0.25
   6  -4  -1    2.86    0.22
  -6   4   0   10.73    0.40
  -6   4   0    9.94    0.45
   6  -4   0    9.73    0.43
   6  -4   1    0.10    0.07
  -6   4  -1    0.18    0.08
  -6   4  -2    1.14    0.14
   6  -4   2    1.12    0.18
   6  -4   3    2.13    0.25
   6  -4   4    1.87    0.24
   6  -4   5    0.07    0.10
   6  -4   6    4.09    0.36
  -6   4  -6    4.59    0.47
   6  -4   6    4.13    0.40
   6  -4   7    0.73    0.19
   6  -4   7    0.63    0.18
   6  -4   7    0.75    0.19
   6  -4   8    1.22    0.23
   6  -4   8    1.08    0.22
   6  -4   9    0.09    0.10
   6  -4   9    0.19    0.12
   6  -4  10    0.03    0.07
   6  -4  11    0.00    0.07
   6  -4  12    0.11    0.06
  -6   3  11    0.15    0.09
  -6   3  11    0.06    0.06
  -6   3  10   -0.08    0.06
  -6   3  10    0.10    0.10
  -6   3   9    0.42    0.17
  -6   3   9    0.61    0.12
  -6   3   9    0.64    0.16
  -6   3   8    1.01    0.16
  -6   3   8    0.87    0.21
  -6   3   8    0.79    0.17
  -6   3   7   -0.02    0.07
  -6   3   7   -0.11    0.06
  -6   3   7    0.15    0.10
  -6   3   7   -0.01    0.12
  -6   3   7   -0.05    0.09
  -6   3   7   -0.01    0.08
  -6   3   6    1.64    0.25
  -6   3   6    2.17    0.24
  -6   3   6    1.82    0.26
  -6   3   6    1.75    0.27
  -6   3   6    1.76    0.27
  -6   3   6    1.61    0.20
  -6   3   6    1.69    0.27
  -6   3   6    1.73    0.22
  -6   3   5    0.98    0.20
  -6   3   5    1.15    0.21
  -6   3   5    1.16    0.21
  -6   3   4    0.27    0.11
  -6   3   4    0.19    0.11
  -6   3   4    0.28    0.11
  -6   3   3    0.01    0.07
  -6   3   3    0.10    0.07
  -6   3   3    0.01    0.07
  -6   3   2   19.69    0.66
  -6   3   2   20.78    0.63
   6  -3  -2   20.21    0.56
  -6   3   1    2.72    0.20
  -6   3   1    2.46    0.22
   6  -3  -1    2.71    0.23
  -6   3   0    2.61    0.21
   6  -3   0    2.53    0.23
  -6   3  -1    6.57    0.30
   6  -3   1    6.47    0.38
   6  -3   2    8.96    0.46
   6  -3   3    8.03    0.47
   6  -3   4    0.05    0.10
   6  -3   5    0.50    0.16
   6  -3   6    1.64    0.25
   6  -3   6    1.46    0.25
   6  -3   6    1.17    0.22
   6  -3   7    8.29    0.55
   6  -3   7    9.42    0.61
   6  -3   7    9.19    0.59
   6  -3   7    8.61    0.55
   6  -3   8    0.44    0.15
   6  -3   8    0.73    0.19
   6  -3   9    0.14    0.10
   6  -3   9    0.11    0.11
   6  -3  10    0.12    0.08
   6  -3  11    0.01    0.06
  -6   2  12    0.08    0.08
  -6   2  11   -0.15    0.10
  -6   2  11    0.17    0.10
  -6   2  10    1.81    0.20
  -6   2  10    2.03    0.24
  -6   2   9    0.11    0.10
  -6   2   9    0.28    0.16
  -6   2   9    0.20    0.07
  -6   2   9    0.16    0.11
  -6   2   8    0.16    0.06
  -6   2   8    0.11    0.09
  -6   2   8   -0.10    0.12
  -6   2   8   -0.17    0.12
  -6   2   8   -0.12    0.14
  -6   2   8   -0.08    0.17
  -6   2   7    0.11    0.13
  -6   2   7    0.40    0.12
  -6   2   7    0.31    0.17
  -6   2   7    0.29    0.16
  -6   2   7    0.46    0.12
  -6   2   7    0.58    0.17
  -6   2   7    0.59    0.16
  -6   2   6    0.44    0.16
  -6   2   6    0.29    0.14
  -6   2   5    0.60    0.15
  -6   2   5    0.43    0.14
  -6   2   4    0.07    0.08
  -6   2   4    0.01    0.07
  -6   2   4   -0.03    0.09
   6  -2  -3    1.41    0.16
  -6   2   3    1.36    0.19
  -6   2   2    6.58    0.36
   6  -2  -2    6.83    0.36
  -6   2   1   16.43    0.52
   6  -2  -1   16.59    0.56
  -6   2   0   10.11    0.37
   6  -2   0   10.06    0.46
   6  -2   1    9.12    0.45
   6  -2   2   21.13    0.72
   6  -2   3    2.76    0.28
   6  -2   4    0.02    0.10
   6  -2   5    0.05    0.11
   6  -2   5    0.09    0.09
   6  -2   5    0.15    0.11
   6  -2   6    1.83    0.26
   6  -2   6    2.08    0.28
   6  -2   6    1.77    0.27
   6  -2   6    1.84    0.27
   6  -2   7    0.02    0.08
   6  -2   7    0.35    0.14
   6  -2   8   -0.01    0.08
   6  -2   8    0.08    0.10
   6  -2   9    0.13    0.08
   6  -2  10    0.09    0.07
   6  -2  11   -0.09    0.05
  -6   1  13    0.03    0.05
  -6   1  12    0.26    0.09
  -6   1  11    0.83    0.16
  -6   1  11    1.21    0.19
  -6   1  10   -0.01    0.10
  -6   1  10    0.03    0.09
  -6   1  10    0.07    0.06
  -6   1   9    0.84    0.17
  -6   1   9    1.21    0.27
  -6   1   9    0.95    0.18
  -6   1   9    0.95    0.27
  -6   1   8    1.95    0.24
  -6   1   8    1.92    0.30
  -6   1   8    2.07    0.24
  -6   1   8    2.25    0.32
  -6   1   8    2.02    0.26
  -6   1   8    1.07    0.26
  -6   1   7    0.99    0.22
  -6   1   7    1.30    0.19
  -6   1   7    1.29    0.24
  -6   1   7    1.08    0.23
  -6   1   7    0.99    0.16
  -6   1   7    1.34    0.20
  -6   1   6    0.01    0.08
  -6   1   6    0.08    0.10
  -6   1   5    0.47    0.13
  -6   1   5    0.34    0.13
  -6   1   4    0.59    0.13
   6  -1  -4    0.63    0.12
  -6   1   4    0.54    0.14
  -6   1   3   27.85    0.78
   6  -1  -3   27.03    0.71
  -6   1   2    3.36    0.26
   6  -1  -2    3.54    0.27
   6  -1  -1    0.06    0.07
  -6   1   1    0.00    0.05
   6  -1   0    0.62    0.13
   6  -1   1   23.25    0.73
   6  -1   2    0.86    0.16
   6  -1   3    0.09    0.09
   6  -1   4    0.05    0.08
   6  -1   5    0.75    0.17
   6  -1   5    0.55    0.17
   6  -1   5    0.61    0.14
   6  -1   5    0.63    0.16
   6  -1   6    0.04    0.09
   6  -1   6    0.14    0.08
   6  -1   6    0.02    0.10
   6  -1   7    0.08    0.08
   6  -1   7    0.31    0.15
   6  -1   8   -0.02    0.08
   6  -1   8    0.11    0.09
   6  -1   9    0.11    0.07
   6  -1  10   -0.02    0.05
  -6   0  13    0.07    0.06
  -6   0  12    0.27    0.11
  -6   0  12    0.28    0.11
  -6   0  11    0.21    0.11
  -6   0  11    0.35    0.13
  -6   0  10    0.01    0.09
  -6   0  10    0.14    0.10
  -6   0  10    0.25    0.22
  -6   0   9    1.16    0.20
  -6   0   9    1.18    0.24
  -6   0   9    1.17    0.26
  -6   0   9    1.29    0.21
  -6   0   9    1.57    0.22
  -6   0   9    1.28    0.22
  -6   0   9    1.24    0.29
  -6   0   8    1.39    0.20
  -6   0   8    1.57    0.21
  -6   0   8    1.24    0.24
  -6   0   8    1.33    0.26
  -6   0   8    1.35    0.20
  -6   0   8    1.65    0.23
  -6   0   8    0.86    0.23
  -6   0   7    0.28    0.15
  -6   0   7    0.34    0.13
  -6   0   6    0.60    0.15
   6   0  -5    1.18    0.16
  -6   0   5    1.10    0.19
  -6   0   5    1.36    0.20
   6   0  -4    1.28    0.17
  -6   0   4    1.53    0.22
   6   0  -3   -0.11    0.08
   6   0  -2   14.52    0.56
   6   0  -1    1.85    0.21
   6   0   0    3.48    0.29
   6   0   1    0.18    0.10
   6   0   2    0.31    0.12
   6   0   3    3.27    0.31
   6   0   4    1.11    0.20
   6   0   4    1.06    0.18
   6   0   4    1.18    0.21
   6   0   5    1.90    0.24
   6   0   5    1.86    0.27
   6   0   5    1.78    0.27
   6   0   6    0.01    0.06
   6   0   6   -0.02    0.10
   6   0   7    0.06    0.08
   6   0   7    0.14    0.13
   6   0   8    0.21    0.10
   6   0   9   -0.07    0.07
   6   0  10    0.08    0.05
  -6  -1  14    0.05    0.05
  -6  -1  13    0.02    0.07
  -6  -1  13    0.02    0.07
  -6  -1  12    0.49    0.13
  -6  -1  12    0.19    0.10
  -6  -1  11    0.24    0.11
  -6  -1  11    0.15    0.10
  -6  -1  10    2.16    0.26
  -6  -1  10    1.87    0.24
  -6  -1  10    2.36    0.30
  -6  -1  10    1.89    0.35
  -6  -1   9    0.40    0.13
  -6  -1   9    0.53    0.20
  -6  -1   9    0.36    0.14
  -6  -1   9    0.30    0.12
  -6  -1   9    0.22    0.13
  -6  -1   9    0.10    0.17
  -6  -1   8    0.30    0.10
  -6  -1   8    0.29    0.18
  -6  -1   8    0.29    0.11
  -6  -1   8    0.07    0.08
  -6  -1   8    0.17    0.10
  -6  -1   8   -0.01    0.20
  -6  -1   7    1.30    0.21
  -6  -1   6    3.89    0.36
  -6  -1   6    4.19    0.35
  -6  -1   5    9.07    0.56
  -6  -1   5    9.77    0.49
   6   1  -4   19.01    0.65
  -6  -1   4   18.90    0.81
   6   1  -3    2.14    0.23
  -6  -1   3    1.73    0.26
   6   1  -2    0.08    0.08
   6   1  -1   10.08    0.50
   6   1   0    0.94    0.17
   6   1   1    0.68    0.15
   6   1   2    0.17    0.11
   6   1   3   -0.03    0.10
   6   1   3    0.04    0.07
   6   1   3    0.19    0.09
   6   1   4   -0.01    0.10
   6   1   4    0.09    0.08
   6   1   4    0.02    0.12
   6   1   5   -0.16    0.10
   6   1   5   -0.06    0.10
   6   1   6   -0.11    0.09
   6   1   6   -0.15    0.11
   6   1   7    0.77    0.16
   6   1   7    0.67    0.17
   6   1   8   -0.01    0.06
   6   1   9    0.17    0.07
  -6  -2  14    0.30    0.08
  -6  -2  14    0.18    0.07
  -6  -2  13    0.21    0.10
  -6  -2  13    0.17    0.09
  -6  -2  12    0.27    0.11
  -6  -2  12    0.22    0.10
  -6  -2  11    0.21    0.11
  -6  -2  11    0.22    0.10
  -6  -2  10    3.78    0.34
  -6  -2  10    3.51    0.32
  -6  -2  10    3.76    0.36
  -6  -2  10    2.80    0.40
  -6  -2   9    0.09    0.07
  -6  -2   9   -0.12    0.10
  -6  -2   9    0.14    0.11
  -6  -2   9    0.22    0.12
  -6  -2   9    0.23    0.22
  -6  -2   8    7.37    0.55
  -6  -2   8    8.19    0.53
  -6  -2   8    6.51    0.51
  -6  -2   8    7.33    0.46
  -6  -2   8    7.56    0.44
  -6  -2   8    6.39    0.52
  -6  -2   7    7.33    0.53
  -6  -2   7    8.12    0.49
  -6  -2   6    4.48    0.42
  -6  -2   6    4.88    0.35
  -6  -2   5    0.23    0.12
  -6  -2   4   37.94    1.22
   6   2  -3   13.27    0.58
  -6  -2   3   13.41    0.74
   6   2  -2    6.54    0.41
   6   2  -1   18.40    0.70
   6   2   0    8.91    0.50
   6   2   1   -0.02    0.09
   6   2   2   12.44    0.55
   6   2   2   13.13    0.63
   6   2   2   12.37    0.63
   6   2   3   13.73    0.61
   6   2   3   12.98    0.65
   6   2   4    1.15    0.20
   6   2   4    1.27    0.23
   6   2   5   -0.13    0.09
   6   2   5   -0.01    0.09
   6   2   6    0.41    0.12
   6   2   6    0.42    0.14
   6   2   7    0.06    0.06
   6   2   8    0.00    0.06
  -6  -3  14    0.23    0.08
  -6  -3  14    0.11    0.07
  -6  -3  13    0.05    0.07
  -6  -3  13   -0.13    0.08
  -6  -3  12    0.51    0.14
  -6  -3  12    0.32    0.11
  -6  -3  11    1.00    0.19
  -6  -3  11    0.96    0.18
  -6  -3  11    1.17    0.22
  -6  -3  10    0.06    0.08
  -6  -3  10   -0.06    0.10
  -6  -3  10    0.11    0.12
  -6  -3  10    0.31    0.26
  -6  -3   9   10.36    0.54
  -6  -3   9   10.26    0.56
  -6  -3   9    9.43    0.66
  -6  -3   8    1.38    0.20
  -6  -3   8    1.60    0.22
  -6  -3   8    1.53    0.26
  -6  -3   7    0.04    0.09
  -6  -3   6   -0.02    0.07
  -6  -3   5   28.25    1.10
  -6  -3   4    1.33    0.26
  -6  -3   3    0.28    0.14
   6   3  -3    0.09    0.08
   6   3  -2    3.27    0.31
   6   3  -1    2.19    0.26
   6   3   0    0.11    0.09
   6   3   1    0.08    0.07
   6   3   1   -0.13    0.08
   6   3   1    0.14    0.11
   6   3   2    0.07    0.07
   6   3   2    0.05    0.10
   6   3   3    9.01    0.51
   6   3   3    8.09    0.52
   6   3   4    0.68    0.15
   6   3   4    0.79    0.18
   6   3   5    0.10    0.08
   6   3   5   -0.22    0.12
   6   3   7    0.18    0.07
   6   3   8    0.04    0.05
   6   3   8    0.00    0.03
  -6  -4  15    0.18    0.07
  -6  -4  14    0.75    0.13
  -6  -4  14    0.60    0.12
  -6  -4  13    1.30    0.19
  -6  -4  13    0.92    0.16
  -6  -4  12    0.71    0.16
  -6  -4  12    0.63    0.14
  -6  -4  11    0.36    0.12
  -6  -4  11    0.03    0.09
  -6  -4  11    0.15    0.12
  -6  -4  10    2.96    0.30
  -6  -4  10    3.38    0.34
  -6  -4  10    3.10    0.42
  -6  -4   9    0.25    0.13
  -6  -4   9    0.33    0.14
  -6  -4   9    0.31    0.16
  -6  -4   9    0.25    0.22
  -6  -4   8    0.02    0.06
  -6  -4   8   -0.02    0.09
  -6  -4   8    0.06    0.09
  -6  -4   8   -0.01    0.19
  -6  -4   7    0.32    0.42
  -6  -4   7    0.87    0.17
  -6  -4   7    0.52    0.13
  -6  -4   7    0.36    0.17
  -6  -4   7    0.07    0.17
  -6  -4   6   -0.01    0.06
  -6  -4   5   -0.04    0.08
  -6  -4   4   -0.10    0.11
  -6  -4   3    1.24    0.29
   6   4  -3    0.78    0.17
   6   4  -2   -0.03    0.09
   6   4  -1    0.51    0.15
  -6  -4   1    0.77    0.41
   6   4  -1    0.63    0.17
   6   4   0   -0.01    0.08
   6   4   0   -0.01    0.09
   6   4   1    2.71    0.32
   6   4   2    1.58    0.25
   6   4   3    0.04    0.10
   6   4   4    0.20    0.09
   6   4   4    0.00    0.08
   6   4   5    0.23    0.09
   6   4   5    0.13    0.10
   6   4   6    0.04    0.05
   6   4   7    0.04    0.05
   6   4   7    0.12    0.05
  -6  -5  15    0.28    0.07
  -6  -5  15    0.16    0.06
  -6  -5  14    0.36    0.10
  -6  -5  14    0.26    0.09
  -6  -5  13    0.87    0.16
  -6  -5  13    0.69    0.13
  -6  -5  12    1.53    0.22
  -6  -5  12    1.38    0.21
  -6  -5  11    0.30    0.12
  -6  -5  11    0.22    0.13
  -6  -5  10    1.93    0.25
  -6  -5  10    2.58    0.29
  -6  -5   9    2.10    0.25
  -6  -5   9    1.91    0.24
  -6  -5   9    2.26    0.38
  -6  -5   9    2.28    0.37
  -6  -5   8    1.07    0.20
  -6  -5   8    1.19    0.19
  -6  -5   8    1.22    0.29
  -6  -5   8    0.86    0.23
  -6  -5   7    2.86    0.31
  -6  -5   7    2.89    0.40
  -6  -5   6    0.02    0.39
  -6  -5   6    0.18    0.11
  -6  -5   6    0.00    0.08
  -6  -5   5    0.71    0.46
  -6  -5   5    0.56    0.20
  -6  -5   4    0.34    0.39
   6   5  -4    0.02    0.11
  -6  -5   4    0.06    0.08
   6   5  -3    0.62    0.17
  -6  -5   3    0.46    0.53
   6   5  -3    0.69    0.18
   6   5  -2    0.78    0.18
  -6  -5   2    0.69    0.50
   6   5  -2    1.03    0.20
   6   5  -1    1.04    0.19
   6   5  -1    1.29    0.18
   6   5  -1    0.92    0.20
   6   5   0   -0.01    0.08
   6   5   0    0.02    0.10
   6   5   1    0.38    0.12
   6   5   1    0.35    0.14
   6   5   2    0.48    0.12
   6   5   2    0.67    0.17
   6   5   3    0.23    0.09
   6   5   3    0.10    0.11
   6   5   4    0.48    0.12
   6   5   4    0.42    0.13
   6   5   5   -0.03    0.05
   6   5   6    0.04    0.05
   6   5   6   -0.01    0.03
  -6  -6  15    0.27    0.07
  -6  -6  15    0.35    0.07
  -6  -6  14    0.00    0.05
  -6  -6  14    0.04    0.05
  -6  -6  13    0.15    0.09
  -6  -6  13    0.26    0.10
  -6  -6  12    1.54    0.22
  -6  -6  12    1.23    0.20
  -6  -6  11    0.11    0.08
  -6  -6  11    0.19    0.10
  -6  -6  10    1.89    0.25
  -6  -6  10    2.26    0.27
  -6  -6   9    7.62    0.51
  -6  -6   9    7.28    0.45
  -6  -6   9    7.19    0.47
  -6  -6   9    6.92    0.43
  -6  -6   8   15.25    0.71
  -6  -6   8   14.68    0.94
  -6  -6   8   15.27    0.63
  -6  -6   7    0.54    0.16
  -6  -6   7    0.56    0.21
  -6  -6   7    0.89    0.17
  -6  -6   6    1.69    0.26
  -6  -6   6    1.99    0.24
  -6  -6   6    1.81    0.35
  -6  -6   5    0.21    0.47
   6   6  -5   -0.06    0.09
  -6  -6   5   -0.13    0.11
  -6  -6   4    2.68    0.75
   6   6  -4    3.13    0.35
   6   6  -4    3.30    0.34
   6   6  -3    0.40    0.14
  -6  -6   3    0.71    0.57
   6   6  -3    0.44    0.15
   6   6  -2    2.26    0.29
   6   6  -2    2.99    0.34
   6   6  -1    0.41    0.12
   6   6  -1    0.40    0.16
   6   6   0    0.28    0.13
   6   6   0    0.09    0.08
   6   6   1    0.11    0.09
   6   6   1   -0.05    0.09
   6   6   2    0.95    0.16
   6   6   2    1.04    0.18
   6   6   3    0.26    0.09
   6   6   3    0.29    0.11
   6   6   4    0.19    0.07
   6   6   5    0.00    0.03
   6   6   5    0.04    0.05
   6   6   5    0.03    0.03
  -6  -7  15    0.04    0.04
  -6  -7  14    0.07    0.07
  -6  -7  14   -0.03    0.06
  -6  -7  13    0.56    0.12
  -6  -7  13    0.63    0.13
  -6  -7  12    0.08    0.08
  -6  -7  11    0.23    0.12
  -6  -7  10    0.00    0.09
  -6  -7  10   -0.12    0.09
  -6  -7   9    0.28    0.12
  -6  -7   9    0.44    0.13
  -6  -7   9    0.43    0.13
  -6  -7   9    0.27    0.10
  -6  -7   8    5.49    0.45
  -6  -7   8    4.88    0.37
  -6  -7   7    0.03    0.09
  -6  -7   7   -0.06    0.08
  -6  -7   6    1.95    0.28
  -6  -7   6    1.73    0.24
  -6  -7   5    3.29    0.36
   6   7  -5    3.56    0.35
  -6  -7   4    0.95    0.21
   6   7  -4    1.03    0.21
   6   7  -3    0.57    0.16
   6   7  -2    0.14    0.08
   6   7  -2    0.19    0.12
   6   7  -1    0.05    0.06
   6   7  -1    0.14    0.11
   6   7   0    0.02    0.07
   6   7   0    0.21    0.13
   6   7   1    0.91    0.15
   6   7   1    0.99    0.18
   6   7   2   -0.09    0.06
   6   7   2   -0.02    0.08
   6   7   3    0.14    0.06
   6   7   4    0.05    0.04
  -6  -8  14    0.10    0.06
  -6  -8  13    0.02    0.05
  -6  -8  13    0.19    0.09
  -6  -8  12    0.02    0.09
  -6  -8  11    0.09    0.08
  -6  -8  10    0.14    0.10
  -6  -8  10    0.31    0.10
  -6  -8   9    2.46    0.27
  -6  -8   8    0.21    0.14
  -6  -8   8    0.32    0.12
  -6  -8   7    0.21    0.14
  -6  -8   7    0.17    0.11
  -6  -8   6    0.83    0.20
  -6  -8   6    0.76    0.16
  -6  -8   5    0.07    0.11
  -6  -8   4    0.00    0.10
   6   8  -3    1.49    0.20
  -6  -8   3    1.45    0.23
   6   8  -3    1.66    0.25
   6   8  -2    0.69    0.15
  -6  -8   2    0.60    0.16
   6   8  -2    0.59    0.17
   6   8  -1    0.03    0.07
   6   8  -1    0.03    0.10
   6   8   0    0.65    0.13
   6   8   1    0.01    0.05
   6   8   2    0.03    0.04
  -6  -9  14    0.08    0.05
  -6  -9  13    0.04    0.05
  -6  -9  12   -0.05    0.08
  -6  -9  11    0.03    0.07
  -6  -9  10    0.09    0.08
  -6  -9  10   -0.01    0.08
  -6  -9   9    0.02    0.06
  -6  -9   8   -0.05    0.10
  -6  -9   8   -0.09    0.08
  -6  -9   7    0.21    0.13
  -6  -9   7    0.10    0.08
  -6  -9   6    0.08    0.09
  -6  -9   6    0.15    0.07
  -6  -9   5    0.00    0.09
  -6  -9   4    0.02    0.07
   6   9  -3    0.23    0.09
  -6  -9   3    0.18    0.10
   6   9  -2   -0.01    0.05
   6   9  -1    0.07    0.06
   6   9   0    0.03    0.04
   6   9   1    0.11    0.04
  -6 -10  13    0.07    0.06
  -6 -10  12    0.13    0.07
  -6 -10  12    0.04    0.06
  -6 -10  11    0.09    0.08
  -6 -10  10    0.13    0.09
  -6 -10  10    0.29    0.09
  -6 -10   9    0.01    0.06
  -6 -10   8    0.16    0.08
  -6 -10   7    0.46    0.12
  -6 -10   6    0.13    0.10
  -6 -10   6   -0.01    0.08
  -6 -10   5    0.06    0.08
  -6 -10   5    0.00    0.06
  -6 -10   4    0.06    0.06
  -6 -10   4    0.16    0.09
   6  10  -3    0.02    0.04
   6  10  -2    0.00    0.04
  -6 -11  12   -0.05    0.05
  -6 -11  11    0.05    0.05
  -6 -11  10    0.03    0.05
  -6 -11   9    0.00    0.05
  -6 -11   9    0.07    0.06
  -6 -11   8    0.85    0.14
  -6 -11   7    0.28    0.09
  -6 -11   6   -0.06    0.06
   6  11  -5    0.12    0.05
  -6 -11   5    0.02    0.05
  -6 -11   4   -0.02    0.04
  -6 -11   3    0.12    0.06
  -6 -12  10    0.13    0.05
  -6 -12   9    0.05    0.05
  -6 -12   9   -0.02    0.03
  -6 -12   8    0.07    0.05
  -6 -12   8    0.24    0.07
  -6 -12   7   -0.04    0.03
  -6 -12   7   -0.04    0.04
  -7  14  -2    0.10    0.06
   7 -14   2    0.10    0.05
  -7  14  -3    0.07    0.07
   7 -14   3    0.05    0.06
  -7  14  -4    0.06    0.07
   7 -14   4    0.07    0.08
  -7  14  -5    0.07    0.09
   7 -14   5   -0.01    0.07
  -7  14  -6   -0.01    0.06
   7 -14   6    0.10    0.07
  -7  14  -7    0.05    0.08
   7 -14   7    0.05    0.06
  -7  14  -8    0.07    0.07
   7 -14   8    0.11    0.06
  -7  14  -8    0.00    0.09
  -7  14  -9    0.12    0.07
  -7  14  -9    0.17    0.10
   7 -13   0    0.22    0.09
  -7  13  -1    0.22    0.10
   7 -13   1    0.33    0.11
   7 -13   2    0.02    0.08
  -7  13  -3    0.18    0.10
   7 -13   3    0.22    0.11
  -7  13  -4    0.03    0.08
   7 -13   4    0.03    0.08
  -7  13  -5    0.04    0.09
   7 -13   5    0.02    0.09
  -7  13  -6    0.05    0.10
   7 -13   6   -0.02    0.09
  -7  13  -7   -0.04    0.09
   7 -13   7    0.08    0.09
  -7  13  -8    0.13    0.10
   7 -13   8   -0.08    0.07
  -7  13  -9   -0.01    0.06
   7 -13   9    0.05    0.07
  -7  13  -9   -0.13    0.10
  -7  13 -10    0.04    0.10
  -7  12   2    0.02    0.05
  -7  12   1    0.10    0.06
  -7  12   0    0.14    0.08
  -7  12   0    0.01    0.10
   7 -12   0    0.14    0.10
   7 -12   1    0.89    0.18
  -7  12  -2   -0.03    0.09
   7 -12   2   -0.05    0.09
  -7  12  -3   -0.03    0.09
   7 -12   3    0.17    0.13
  -7  12  -4    0.00    0.08
   7 -12   4   -0.10    0.10
  -7  12  -5   -0.01    0.10
   7 -12   5    0.01    0.08
  -7  12  -6   -0.03    0.10
   7 -12   6    0.08    0.10
  -7  12  -7    0.05    0.12
   7 -12   7    0.14    0.11
  -7  12  -8    0.06    0.09
   7 -12   8    0.12    0.09
  -7  12  -9   -0.01    0.09
   7 -12   9    0.07    0.08
  -7  12  -9   -0.03    0.12
  -7  12 -10    0.00    0.10
  -7  12 -11    0.13    0.10
  -7  11   4   -0.05    0.04
  -7  11   3    0.06    0.05
  -7  11   2    0.20    0.10
  -7  11   2    0.45    0.10
  -7  11   1   -0.08    0.12
  -7  11   1    0.08    0.08
  -7  11   0    0.23    0.10
  -7  11  -1    0.88    0.19
  -7  11  -1    1.15    0.18
  -7  11  -2    0.95    0.20
   7 -11   2    0.88    0.17
  -7  11  -3   -0.13    0.11
   7 -11   3    0.12    0.11
  -7  11  -4   -0.09    0.12
   7 -11   4    0.10    0.12
  -7  11  -5    0.15    0.12
   7 -11   5    0.20    0.12
  -7  11  -6    0.12    0.12
   7 -11   6    0.19    0.10
  -7  11  -7    0.15    0.13
   7 -11   7    0.04    0.09
  -7  11  -8    0.09    0.10
   7 -11   8    0.06    0.09
  -7  11  -9    0.15    0.10
   7 -11   9    0.09    0.08
  -7  11  -9    0.31    0.18
  -7  11 -10    0.05    0.11
  -7  10   5   -0.01    0.04
  -7  10   5    0.04    0.04
  -7  10   4    0.02    0.05
  -7  10   4   -0.11    0.07
  -7  10   3   -0.01    0.06
  -7  10   3    0.00    0.08
  -7  10   3   -0.13    0.08
  -7  10   2   -0.14    0.09
  -7  10   2    0.00    0.09
  -7  10   1    0.31    0.11
  -7  10   0    0.85    0.15
  -7  10  -1    0.56    0.17
  -7  10  -1    0.60    0.14
  -7  10  -2    0.72    0.17
  -7  10  -2    0.84    0.15
   7 -10   2    0.81    0.19
  -7  10  -3    0.87    0.21
   7 -10   3    0.51    0.14
  -7  10  -4    2.40    0.34
   7 -10   4    2.69    0.30
  -7  10  -5    3.01    0.37
   7 -10   5    3.09    0.32
  -7  10  -6    2.93    0.37
   7 -10   6    3.59    0.33
  -7  10  -7    2.13    0.31
   7 -10   7    2.23    0.27
  -7  10  -8    0.81    0.21
   7 -10   8    0.76    0.17
  -7  10  -8    1.07    0.29
  -7  10  -9    0.07    0.11
  -7  10  -9    0.03    0.15
  -7  10 -10    0.20    0.15
   7 -10  11   -0.01    0.05
   7 -10  11   -0.09    0.08
  -7   9   7    0.02    0.04
  -7   9   6    0.05    0.04
  -7   9   6    0.05    0.05
  -7   9   5   -0.07    0.08
  -7   9   5    0.01    0.05
  -7   9   4   -0.08    0.06
  -7   9   4    0.02    0.11
  -7   9   4   -0.02    0.10
  -7   9   3    0.54    0.12
  -7   9   3    0.33    0.13
  -7   9   3    0.40    0.16
  -7   9   2    1.54    0.20
  -7   9   2    1.29    0.21
  -7   9   2    1.43    0.26
  -7   9   1    1.56    0.20
  -7   9   1    1.66    0.25
  -7   9   0    6.80    0.50
  -7   9   0    7.18    0.42
  -7   9  -1    5.95    0.48
  -7   9  -1    6.04    0.38
  -7   9  -2    0.15    0.12
  -7   9  -2    0.28    0.10
   7  -9   2    0.38    0.13
  -7   9  -3    2.86    0.35
   7  -9   3    2.75    0.29
  -7   9  -4    1.60    0.27
   7  -9   4    1.40    0.22
  -7   9  -5    0.41    0.14
   7  -9   5    0.51    0.15
  -7   9  -6    6.71    0.55
  -7   9  -7    3.96    0.42
  -7   9  -8    0.34    0.16
  -7   9  -8    0.30    0.19
   7  -9   9    0.97    0.18
  -7   9  -9    1.08    0.28
   7  -9  10    0.01    0.07
  -7   9 -10    0.16    0.16
   7  -9  11   -0.03    0.06
   7  -9  11   -0.02    0.07
  -7   8   8   -0.09    0.05
  -7   8   7    0.20    0.06
  -7   8   7    0.13    0.08
  -7   8   6    0.02    0.09
  -7   8   6    0.11    0.06
  -7   8   5    0.09    0.07
  -7   8   5   -0.19    0.12
  -7   8   5    0.00    0.09
  -7   8   4    0.99    0.15
  -7   8   4    0.83    0.20
  -7   8   4    0.79    0.18
  -7   8   3    2.82    0.26
  -7   8   3    2.68    0.35
  -7   8   3    2.70    0.32
  -7   8   2    1.34    0.18
  -7   8   2    1.34    0.23
  -7   8   1    0.03    0.06
  -7   8   1   -0.05    0.07
  -7   8   1   -0.08    0.09
  -7   8   1    0.07    0.09
  -7   8   0    2.04    0.27
  -7   8   0    1.81    0.20
  -7   8   0    2.01    0.30
  -7   8  -1    5.56    0.46
  -7   8  -1    6.13    0.36
  -7   8  -2    0.31    0.14
  -7   8  -2   -0.18    0.08
  -7   8  -3    3.84    0.39
   7  -8   3    3.59    0.34
  -7   8  -4    2.96    0.35
   7  -8   4    3.19    0.35
  -7   8  -5    0.28    0.15
   7  -8   5    0.40    0.16
  -7   8  -6   -0.06    0.12
  -7   8  -7    0.99    0.24
  -7   8  -7    1.01    0.25
   7  -8   8    0.59    0.16
  -7   8  -8    0.66    0.25
   7  -8   9    0.50    0.15
  -7   8  -9    0.76    0.24
   7  -8  10    0.22    0.09
   7  -8  10    0.14    0.11
   7  -8  11   -0.12    0.07
   7  -8  12    0.09    0.06
  -7   7   9    0.08    0.05
  -7   7   8    0.04    0.07
  -7   7   7    0.13    0.07
  -7   7   7    0.02    0.09
  -7   7   6    0.52    0.11
  -7   7   6    0.37    0.15
  -7   7   6    0.40    0.15
  -7   7   5    0.79    0.14
  -7   7   5    0.88    0.20
  -7   7   4    2.13    0.23
  -7   7   4    2.35    0.32
  -7   7   3    2.69    0.33
  -7   7   3    2.35    0.23
  -7   7   3    2.88    0.37
  -7   7   3    2.12    0.29
  -7   7   2    1.85    0.26
  -7   7   2    1.63    0.19
  -7   7   2    2.27    0.32
  -7   7   2    1.99    0.27
  -7   7   1    0.43    0.15
  -7   7   1    0.61    0.15
  -7   7   1    0.66    0.17
  -7   7   1    0.62    0.13
  -7   7   1    0.46    0.14
  -7   7   0   -0.11    0.08
  -7   7   0    0.05    0.09
  -7   7   0    0.07    0.08
  -7   7  -1   -0.06    0.08
  -7   7  -2    2.50    0.30
   7  -7   2    1.99    0.24
  -7   7  -3    0.31    0.13
   7  -7   3    0.19    0.10
  -7   7  -4    0.58    0.17
   7  -7   4    0.80    0.20
  -7   7  -5    0.57    0.18
   7  -7   5    0.42    0.15
  -7   7  -6    2.10    0.32
  -7   7  -6    2.03    0.36
   7  -7   6    2.35    0.32
  -7   7  -7    0.15    0.16
  -7   7  -7    0.29    0.18
   7  -7   8    0.87    0.18
  -7   7  -8    0.79    0.22
   7  -7   9    0.25    0.12
  -7   7  -9    0.41    0.19
   7  -7  10    0.23    0.10
   7  -7  10    0.20    0.11
   7  -7  12    0.03    0.04
  -7   6  10   -0.04    0.04
  -7   6   9    0.11    0.08
  -7   6   8    0.06    0.05
  -7   6   8   -0.12    0.10
  -7   6   7   -0.04    0.06
  -7   6   7   -0.14    0.12
  -7   6   7    0.15    0.11
  -7   6   6    1.91    0.21
  -7   6   6    2.38    0.32
  -7   6   6    2.20    0.26
  -7   6   5    2.10    0.22
  -7   6   5    1.97    0.31
  -7   6   5    2.11    0.25
  -7   6   4    2.62    0.33
  -7   6   4    2.23    0.22
  -7   6   4    2.48    0.35
  -7   6   4    2.06    0.31
  -7   6   4    2.15    0.25
  -7   6   3    0.02    0.06
  -7   6   3    0.21    0.08
  -7   6   3    0.31    0.13
  -7   6   3    0.09    0.11
  -7   6   3    0.02    0.09
  -7   6   2    0.53    0.14
  -7   6   2    0.47    0.13
  -7   6   2    0.52    0.15
  -7   6   2    0.35    0.11
  -7   6   1    1.15    0.18
  -7   6   1    0.87    0.19
  -7   6   0    3.08    0.32
   7  -6   1    0.30    0.11
  -7   6  -1    0.43    0.12
   7  -6   2    1.22    0.21
  -7   6  -3    0.27    0.12
   7  -6   3    0.26    0.13
  -7   6  -4    0.21    0.12
   7  -6   4    0.10    0.10
  -7   6  -5    0.66    0.18
   7  -6   5    1.07    0.22
  -7   6  -5    0.59    0.21
  -7   6  -6    0.96    0.24
   7  -6   6    0.94    0.22
  -7   6  -6    1.25    0.29
   7  -6   7    0.17    0.11
  -7   6  -7    0.43    0.19
   7  -6   8    0.25    0.10
  -7   6  -8    0.12    0.18
   7  -6   9    0.35    0.13
   7  -6   9    0.20    0.11
   7  -6  10    0.05    0.07
   7  -6  10    0.16    0.10
   7  -6  11    0.09    0.06
   7  -6  12    0.06    0.05
  -7   5  10   -0.15    0.08
  -7   5   9   -0.10    0.09
  -7   5   9    0.03    0.09
  -7   5   8    0.07    0.05
  -7   5   8    0.02    0.10
  -7   5   8   -0.05    0.08
  -7   5   7    0.56    0.12
  -7   5   7    0.41    0.17
  -7   5   7    0.75    0.16
  -7   5   6    0.85    0.14
  -7   5   6    0.67    0.20
  -7   5   6    0.98    0.18
  -7   5   5    1.66    0.27
  -7   5   5    2.03    0.31
  -7   5   5    1.71    0.22
  -7   5   5    1.45    0.27
  -7   5   4    0.69    0.18
  -7   5   4    0.80    0.20
  -7   5   4    1.00    0.22
  -7   5   4    0.59    0.17
  -7   5   4    0.83    0.16
  -7   5   3   -0.02    0.12
  -7   5   3    0.05    0.07
  -7   5   3    0.14    0.09
  -7   5   2   13.31    0.62
  -7   5   2   12.02    0.63
  -7   5   1    0.24    0.09
  -7   5   1    0.16    0.08
  -7   5   0   16.68    0.67
   7  -5   0   16.35    0.60
  -7   5  -1    4.31    0.32
   7  -5   1    4.35    0.34
   7  -5   2    0.47    0.15
   7  -5   3   14.63    0.68
  -7   5  -4    0.18    0.13
   7  -5   4    0.47    0.17
  -7   5  -4    0.16    0.14
  -7   5  -5    0.08    0.11
   7  -5   5    0.05    0.11
  -7   5  -5    0.06    0.13
   7  -5   6    0.21    0.16
  -7   5  -6    0.17    0.16
   7  -5   7    0.49    0.15
  -7   5  -7    0.50    0.23
   7  -5   8    2.04    0.28
   7  -5   8    1.61    0.26
   7  -5   9    1.45    0.23
   7  -5   9    1.30    0.23
   7  -5  10    0.08    0.06
   7  -5  11    0.05    0.06
  -7   4  10    0.22    0.08
  -7   4  10    0.17    0.08
  -7   4   9    0.32    0.14
  -7   4   9    0.27    0.12
  -7   4   9    0.28    0.13
  -7   4   8    0.44    0.11
  -7   4   8    0.54    0.20
  -7   4   8    0.59    0.15
  -7   4   7    0.60    0.19
  -7   4   7    0.31    0.17
  -7   4   6    0.16    0.15
  -7   4   6   -0.09    0.11
  -7   4   6   -0.12    0.10
  -7   4   6    0.04    0.09
  -7   4   6    0.33    0.15
  -7   4   5    3.74    0.38
  -7   4   5    3.63    0.39
  -7   4   5    3.32    0.38
  -7   4   5    3.83    0.31
  -7   4   5    3.48    0.35
  -7   4   5    4.00    0.41
  -7   4   4    2.70    0.30
  -7   4   4    2.64    0.33
  -7   4   4    2.30    0.28
  -7   4   4    2.43    0.31
  -7   4   3    0.40    0.13
  -7   4   3    0.34    0.12
  -7   4   2   15.76    0.61
  -7   4   2   15.10    0.66
   7  -4  -1   -0.04    0.08
  -7   4   1   -0.05    0.06
  -7   4   1    0.10    0.08
  -7   4   0    1.76    0.20
   7  -4   0    1.79    0.22
   7  -4   1    0.46    0.14
   7  -4   2   21.93    0.78
   7  -4   3    1.72    0.26
  -7   4  -4    1.24    0.25
   7  -4   4    1.50    0.24
   7  -4   5    0.34    0.14
  -7   4  -5    0.21    0.16
   7  -4   6    4.16    0.37
   7  -4   6    4.39    0.43
  -7   4  -6    3.70    0.45
   7  -4   7    0.48    0.15
   7  -4   7    0.36    0.15
   7  -4   8    1.88    0.28
   7  -4   9   -0.05    0.07
   7  -4   9   -0.24    0.12
   7  -4  10    0.04    0.06
   7  -4  11    0.10    0.06
  -7   3  11    0.19    0.09
  -7   3  10    1.21    0.18
  -7   3  10    1.16    0.19
  -7   3   9    3.74    0.39
  -7   3   9    4.50    0.35
  -7   3   9    4.14    0.38
  -7   3   9    3.52    0.39
  -7   3   8   -0.06    0.14
  -7   3   8    0.13    0.10
  -7   3   8   -0.10    0.19
  -7   3   7    1.00    0.23
  -7   3   7    0.59    0.19
  -7   3   7    0.61    0.17
  -7   3   7    0.37    0.16
  -7   3   7    0.82    0.17
  -7   3   7    0.85    0.18
  -7   3   6    0.38    0.16
  -7   3   6    0.65    0.14
  -7   3   6    0.55    0.18
  -7   3   6    0.22    0.14
  -7   3   6    0.32    0.12
  -7   3   6    0.65    0.19
  -7   3   6    0.62    0.15
  -7   3   5    5.82    0.37
  -7   3   5    6.19    0.49
  -7   3   5    5.56    0.47
  -7   3   5    5.53    0.42
  -7   3   5    6.22    0.49
  -7   3   5    5.56    0.43
  -7   3   4    1.22    0.22
  -7   3   3    1.47    0.21
  -7   3   2    1.66    0.21
   7  -3  -2    1.40    0.18
  -7   3   1    2.60    0.24
   7  -3  -1    2.70    0.26
   7  -3   0    0.67    0.15
  -7   3   0    0.78    0.13
   7  -3   1    5.63    0.39
   7  -3   2    0.50    0.16
   7  -3   3    1.40    0.23
  -7   3  -4    3.94    0.44
   7  -3   4    4.14    0.39
   7  -3   5    0.69    0.17
   7  -3   5    0.76    0.16
   7  -3   5    0.67    0.18
   7  -3   6    0.89    0.20
   7  -3   6    0.72    0.19
   7  -3   6    0.64    0.18
   7  -3   7    0.09    0.08
   7  -3   7   -0.08    0.10
   7  -3   8    0.85    0.17
   7  -3   8    1.09    0.22
   7  -3   9   -0.01    0.07
   7  -3   9    0.03    0.08
   7  -3  10    0.05    0.06
   7  -3  11    0.03    0.03
  -7   2  12    0.10    0.07
  -7   2  11    0.05    0.08
  -7   2  10    2.23    0.30
  -7   2  10    1.72    0.22
  -7   2  10    2.01    0.25
  -7   2   9    0.18    0.10
  -7   2   9   -0.01    0.09
  -7   2   9   -0.03    0.16
  -7   2   9   -0.23    0.12
  -7   2   9   -0.04    0.17
  -7   2   8    1.17    0.19
  -7   2   8    0.91    0.24
  -7   2   8    1.25    0.20
  -7   2   8    1.00    0.20
  -7   2   8    1.07    0.21
  -7   2   8    0.43    0.19
  -7   2   7    0.09    0.15
  -7   2   7   -0.10    0.07
  -7   2   7    0.19    0.12
  -7   2   7   -0.14    0.17
  -7   2   7    0.07    0.07
  -7   2   7   -0.09    0.09
  -7   2   7    0.02    0.09
  -7   2   7    0.12    0.11
  -7   2   6    0.34    0.15
  -7   2   6    0.29    0.10
  -7   2   6    0.42    0.15
  -7   2   6    0.62    0.18
  -7   2   6    0.05    0.13
  -7   2   6    0.32    0.10
  -7   2   6    0.04    0.08
  -7   2   6    0.19    0.10
  -7   2   5    0.24    0.11
  -7   2   5    0.17    0.11
  -7   2   4    0.33    0.12
  -7   2   3    6.10    0.41
   7  -2  -3    6.44    0.38
   7  -2  -2    0.72    0.14
  -7   2   2    0.71    0.14
   7  -2  -1    0.00    0.08
  -7   2   1    0.00    0.05
   7  -2   0    0.55    0.15
   7  -2   1    8.20    0.48
   7  -2   2    0.19    0.12
   7  -2   3    0.38    0.15
   7  -2   4    0.15    0.11
   7  -2   4    0.15    0.12
   7  -2   5    0.15    0.10
   7  -2   5    0.14    0.09
   7  -2   5    0.08    0.13
   7  -2   6    1.23    0.20
   7  -2   6    1.42    0.25
   7  -2   7   -0.04    0.08
   7  -2   7    0.13    0.13
   7  -2   8    0.80    0.17
   7  -2   8    0.74    0.18
   7  -2   9    0.14    0.07
   7  -2  10   -0.03    0.05
  -7   1  13    0.05    0.05
  -7   1  12    0.19    0.09
  -7   1  11    0.82    0.16
  -7   1  10    1.13    0.19
  -7   1  10    1.35    0.27
  -7   1  10    1.02    0.18
  -7   1  10    1.02    0.19
  -7   1  10    1.19    0.28
  -7   1   9    0.68    0.15
  -7   1   9    0.51    0.21
  -7   1   9    0.72    0.16
  -7   1   9    0.26    0.13
  -7   1   9    0.68    0.19
  -7   1   9    0.25    0.21
  -7   1   8    0.10    0.07
  -7   1   8   -0.23    0.13
  -7   1   8    0.28    0.16
  -7   1   8    0.09    0.09
  -7   1   8   -0.18    0.11
  -7   1   8    0.08    0.11
  -7   1   8   -0.16    0.19
  -7   1   7    0.00    0.13
  -7   1   7    0.02    0.06
  -7   1   7   -0.16    0.14
  -7   1   7   -0.05    0.07
  -7   1   7    0.07    0.10
  -7   1   7   -0.12    0.10
  -7   1   7    0.00    0.09
  -7   1   6    0.09    0.13
  -7   1   6   -0.02    0.14
  -7   1   6    0.22    0.09
  -7   1   6    0.12    0.09
  -7   1   5    2.49    0.30
  -7   1   4    6.71    0.45
   7  -1  -4    6.61    0.39
  -7   1   3    6.09    0.39
   7  -1  -3    5.96    0.38
   7  -1  -2    0.56    0.14
   7  -1  -1    0.08    0.08
   7  -1   0    5.97    0.41
   7  -1   1    0.78    0.17
   7  -1   2    0.79    0.19
   7  -1   3    0.58    0.16
   7  -1   3    0.39    0.14
   7  -1   4    0.17    0.13
   7  -1   4    0.05    0.07
   7  -1   4    0.10    0.12
   7  -1   5    0.06    0.09
   7  -1   5    0.10    0.08
   7  -1   6    1.30    0.20
   7  -1   6    1.57    0.26
   7  -1   7    0.29    0.13
   7  -1   7    0.40    0.14
   7  -1   8    0.19    0.09
   7  -1   8   -0.07    0.08
   7  -1   9    0.00    0.05
   7  -1  10    0.09    0.04
  -7   0  13    0.12    0.07
  -7   0  12   -0.01    0.07
  -7   0  12    0.03    0.07
  -7   0  11    0.36    0.11
  -7   0  11    0.31    0.12
  -7   0  10    0.57    0.15
  -7   0  10    0.38    0.13
  -7   0  10    0.49    0.22
  -7   0   9    0.07    0.07
  -7   0   9    0.29    0.13
  -7   0   9    0.08    0.09
  -7   0   9    0.33    0.14
  -7   0   9    0.21    0.19
  -7   0   8    0.12    0.16
  -7   0   8    0.09    0.07
  -7   0   8    0.02    0.07
  -7   0   8   -0.03    0.13
  -7   0   8    0.01    0.07
  -7   0   8   -0.07    0.10
  -7   0   8    0.04    0.10
  -7   0   7    0.18    0.14
  -7   0   7    0.24    0.09
  -7   0   7    0.10    0.09
  -7   0   7    0.36    0.16
  -7   0   7    0.21    0.08
  -7   0   7    0.01    0.07
  -7   0   7    0.10    0.09
  -7   0   6    1.06    0.19
   7   0  -5   10.01    0.49
   7   0  -4    0.13    0.09
   7   0  -3    0.11    0.09
   7   0  -2    0.25    0.11
   7   0  -1    1.49    0.22
   7   0   0    2.94    0.32
   7   0   1    0.09    0.12
   7   0   2    4.14    0.38
   7   0   2    3.75    0.35
   7   0   3    3.29    0.29
   7   0   3    4.07    0.38
   7   0   3    3.48    0.35
   7   0   4    0.21    0.11
   7   0   4    0.32    0.15
   7   0   4    0.04    0.08
   7   0   4    0.12    0.11
   7   0   5    0.20    0.09
   7   0   5   -0.04    0.12
   7   0   6   -0.14    0.08
   7   0   6    0.05    0.11
   7   0   7    0.09    0.07
   7   0   7    0.03    0.08
   7   0   8    0.05    0.05
   7   0   9   -0.07    0.05
  -7  -1  14    0.05    0.04
  -7  -1  13    0.11    0.07
  -7  -1  13   -0.01    0.06
  -7  -1  12    0.11    0.08
  -7  -1  12    0.02    0.09
  -7  -1  11    0.01    0.07
  -7  -1  11   -0.03    0.08
  -7  -1  10   -0.03    0.09
  -7  -1  10    0.06    0.09
  -7  -1  10    0.11    0.13
  -7  -1  10    0.15    0.17
  -7  -1   9    1.55    0.22
  -7  -1   9    1.62    0.32
  -7  -1   9    1.40    0.21
  -7  -1   9    1.46    0.23
  -7  -1   9    0.90    0.28
  -7  -1   8    0.12    0.09
  -7  -1   8    0.61    0.22
  -7  -1   8    0.25    0.12
  -7  -1   8    0.16    0.10
  -7  -1   8    0.14    0.10
  -7  -1   8    0.49    0.19
  -7  -1   7    2.81    0.25
  -7  -1   7    3.00    0.36
  -7  -1   7    2.98    0.28
  -7  -1   7    3.03    0.29
  -7  -1   7    3.08    0.36
  -7  -1   7    3.32    0.34
   7   1  -6    2.72    0.28
  -7  -1   6    2.73    0.35
   7   1  -5    5.31    0.38
  -7  -1   5    5.64    0.49
   7   1  -4   22.29    0.77
   7   1  -3   66.18    1.35
   7   1  -2   14.21    0.64
   7   1  -1    1.61    0.24
   7   1   0    0.63    0.16
   7   1   1    0.43    0.14
   7   1   1    0.24    0.14
   7   1   2    6.87    0.49
   7   1   2    6.61    0.48
   7   1   3    0.96    0.20
   7   1   3    1.19    0.21
   7   1   3    0.97    0.17
   7   1   3    0.81    0.19
   7   1   4    0.42    0.13
   7   1   4    0.49    0.17
   7   1   5    0.13    0.09
   7   1   5    0.05    0.09
   7   1   6    0.15    0.09
   7   1   6   -0.02    0.09
   7   1   7    0.05    0.05
  -7  -2  14   -0.06    0.05
  -7  -2  13    0.04    0.06
  -7  -2  13    0.08    0.07
  -7  -2  12    0.16    0.09
  -7  -2  12    0.05    0.08
  -7  -2  11    0.02    0.06
  -7  -2  11    0.16    0.10
  -7  -2  11    0.08    0.12
  -7  -2  10    0.92    0.18
  -7  -2  10    0.85    0.17
  -7  -2  10    1.07    0.21
  -7  -2  10    0.93    0.27
  -7  -2   9    0.84    0.16
  -7  -2   9    1.08    0.22
  -7  -2   9    0.79    0.17
  -7  -2   9    0.90    0.19
  -7  -2   9    0.39    0.23
  -7  -2   8    0.61    0.13
  -7  -2   8    0.83    0.17
  -7  -2   8    0.76    0.16
  -7  -2   7    0.45    0.20
  -7  -2   7    0.64    0.41
  -7  -2   7    0.49    0.19
  -7  -2   7    0.11    0.08
  -7  -2   7   -0.09    0.10
   7   2  -7   -0.03    0.11
  -7  -2   6    0.03    0.09
   7   2  -6    0.24    0.11
   7   2  -5    0.87    0.17
  -7  -2   5    0.59    0.20
   7   2  -4   14.86    0.67
  -7  -2   4   14.40    0.85
   7   2  -3    0.77    0.18
   7   2  -2    5.11    0.41
   7   2  -1   -0.07    0.08
   7   2   0    3.81    0.37
   7   2   0    4.26    0.38
   7   2   1    5.37    0.44
   7   2   1    5.24    0.43
   7   2   2    0.29    0.12
   7   2   2    0.12    0.08
   7   2   2    0.21    0.12
   7   2   3    1.15    0.19
   7   2   3    1.11    0.22
   7   2   4    0.19    0.11
   7   2   4    0.14    0.11
   7   2   5   -0.05    0.07
   7   2   5    0.02    0.10
   7   2   6    0.06    0.07
   7   2   6   -0.01    0.08
   7   2   7    0.08    0.07
   7   2   8    0.22    0.06
  -7  -3  14    0.36    0.09
  -7  -3  14    0.54    0.10
  -7  -3  13    0.48    0.12
  -7  -3  13    0.48    0.11
  -7  -3  12    0.24    0.10
  -7  -3  12    0.20    0.09
  -7  -3  11    0.01    0.08
  -7  -3  11    0.12    0.10
  -7  -3  11    0.03    0.10
  -7  -3  10    0.11    0.08
  -7  -3  10    0.11    0.09
  -7  -3  10    0.27    0.15
  -7  -3  10    0.40    0.24
  -7  -3   9    1.10    0.18
  -7  -3   9    1.59    0.23
  -7  -3   9    1.17    0.21
  -7  -3   9    0.89    0.28
  -7  -3   8    0.77    0.17
  -7  -3   8    0.62    0.15
  -7  -3   8    0.64    0.19
  -7  -3   8    0.15    0.20
  -7  -3   7    0.28    0.16
  -7  -3   7    0.10    0.09
  -7  -3   7    0.00    0.42
  -7  -3   7    0.04    0.07
  -7  -3   7    0.06    0.11
  -7  -3   6    1.24    0.23
  -7  -3   6    0.54    0.49
  -7  -3   6    0.79    0.17
   7   3  -6    0.94    0.19
  -7  -3   6    0.99    0.16
  -7  -3   6    0.83    0.24
  -7  -3   5    0.29    0.49
  -7  -3   5    0.25    0.14
   7   3  -5    0.17    0.12
   7   3  -4    0.64    0.17
  -7  -3   4    0.84    0.48
  -7  -3   4    0.64    0.21
   7   3  -3    0.82    0.18
  -7  -3   3    0.46    0.41
   7   3  -2   -0.09    0.09
  -7  -3   2    0.05    0.38
   7   3  -2   -0.02    0.08
   7   3  -1    3.08    0.33
   7   3  -1    3.71    0.36
   7   3   0    1.19    0.22
   7   3   0    0.90    0.19
   7   3   1    2.55    0.31
   7   3   1    2.51    0.32
   7   3   2   -0.06    0.07
   7   3   2    0.04    0.10
   7   3   3    0.12    0.11
   7   3   4    0.06    0.08
   7   3   5    0.06    0.07
   7   3   5    0.09    0.09
   7   3   6    0.01    0.05
   7   3   7   -0.01    0.04
  -7  -4  14    0.05    0.06
  -7  -4  14   -0.07    0.07
  -7  -4  13    0.34    0.10
  -7  -4  13    0.39    0.11
  -7  -4  12    0.18    0.09
  -7  -4  12    0.12    0.09
  -7  -4  12    0.06    0.11
  -7  -4  11    0.83    0.16
  -7  -4  11    0.71    0.16
  -7  -4  11    0.42    0.15
  -7  -4  10    0.97    0.18
  -7  -4  10    0.93    0.19
  -7  -4  10    0.98    0.20
  -7  -4  10    1.22    0.32
  -7  -4   9    0.66    0.16
  -7  -4   9    0.70    0.18
  -7  -4   9    0.67    0.26
  -7  -4   8    1.03    0.19
  -7  -4   8    0.83    0.17
  -7  -4   8    0.81    0.24
  -7  -4   8    0.54    0.24
  -7  -4   7    0.06    0.47
  -7  -4   7    0.25    0.12
  -7  -4   7    0.05    0.09
  -7  -4   7    0.19    0.15
  -7  -4   7    0.03    0.17
  -7  -4   6    0.58    0.15
  -7  -4   6    0.95    0.25
  -7  -4   5    1.63    0.61
   7   4  -5    2.21    0.30
  -7  -4   5    2.04    0.36
   7   4  -4    0.72    0.17
  -7  -4   4    0.49    0.49
   7   4  -3    0.49    0.14
  -7  -4   3    0.41    0.40
   7   4  -3    0.78    0.19
  -7  -4   2    2.54    0.67
   7   4  -2    3.12    0.34
   7   4  -2    3.46    0.35
   7   4  -1    0.48    0.16
  -7  -4   1    0.49    0.44
   7   4  -1    0.13    0.14
   7   4   0    0.26    0.13
   7   4   0    0.27    0.10
   7   4   0    0.55    0.18
   7   4   1    0.98    0.17
   7   4   1    0.68    0.18
   7   4   2    0.11    0.09
   7   4   2    0.00    0.10
   7   4   3   -0.01    0.06
   7   4   3    0.18    0.12
   7   4   4    0.14    0.07
   7   4   4    0.15    0.10
   7   4   5    0.02    0.05
   7   4   6   -0.02    0.03
  -7  -5  14    0.36    0.09
  -7  -5  14    0.45    0.09
  -7  -5  13    0.92    0.15
  -7  -5  13    1.24    0.17
  -7  -5  12    0.12    0.08
  -7  -5  12    0.05    0.08
  -7  -5  12    0.06    0.09
  -7  -5  11    1.87    0.23
  -7  -5  11    1.36    0.21
  -7  -5  11    1.76    0.23
  -7  -5  10   -0.04    0.08
  -7  -5  10    0.01    0.09
  -7  -5   9   -0.07    0.08
  -7  -5   9   -0.04    0.09
  -7  -5   9    0.09    0.10
  -7  -5   8    0.77    0.18
  -7  -5   8    0.87    0.17
  -7  -5   8    0.63    0.25
  -7  -5   7    2.76    0.31
  -7  -5   7    2.58    0.42
  -7  -5   6    0.11    0.41
  -7  -5   6    0.31    0.15
   7   5  -6    0.40    0.16
  -7  -5   6    0.52    0.19
   7   5  -5    0.19    0.13
  -7  -5   5   -0.19    0.54
  -7  -5   5    0.68    0.23
   7   5  -4    0.65    0.18
  -7  -5   4    0.52    0.49
   7   5  -4    0.98    0.19
   7   5  -3    1.31    0.24
   7   5  -3    1.76    0.25
   7   5  -2    0.07    0.09
   7   5  -2   -0.02    0.11
   7   5  -1    0.23    0.10
   7   5   0    0.14    0.08
   7   5   0    0.23    0.12
   7   5   1    0.43    0.11
   7   5   1    0.62    0.19
   7   5   2    0.04    0.07
   7   5   2    0.14    0.10
   7   5   3    0.83    0.14
   7   5   3    0.76    0.16
   7   5   4    0.11    0.06
   7   5   4    0.09    0.07
   7   5   5   -0.03    0.03
  -7  -6  14    0.03    0.05
  -7  -6  14    0.06    0.05
  -7  -6  13    0.61    0.12
  -7  -6  13    0.67    0.13
  -7  -6  12    0.07    0.06
  -7  -6  12    0.22    0.10
  -7  -6  12    0.26    0.10
  -7  -6  11    0.04    0.07
  -7  -6  11   -0.02    0.08
  -7  -6  11    0.03    0.09
  -7  -6  10    2.22    0.27
  -7  -6  10    2.09    0.25
  -7  -6   9   -0.06    0.10
  -7  -6   9    0.02    0.09
  -7  -6   9    0.15    0.08
  -7  -6   8    1.70    0.26
  -7  -6   8    2.06    0.27
  -7  -6   7    4.77    0.42
  -7  -6   6   -0.02    0.11
  -7  -6   6   -0.19    0.09
  -7  -6   5    0.48    0.49
   7   6  -5    0.23    0.13
  -7  -6   4    1.63    0.68
   7   6  -4    2.13    0.28
  -7  -6   3    0.08    0.43
   7   6  -3   -0.02    0.10
   7   6  -2    0.72    0.19
   7   6  -1    0.07    0.06
   7   6  -1    0.06    0.13
   7   6   0    0.49    0.12
   7   6   0    0.45    0.15
   7   6   1    0.09    0.07
   7   6   1    0.09    0.10
   7   6   2    1.76    0.18
   7   6   2    1.37    0.20
   7   6   3   -0.01    0.04
   7   6   3    0.01    0.06
   7   6   4    0.02    0.04
   7   6   4   -0.01    0.03
   7   6   4   -0.06    0.04
  -7  -7  14    0.06    0.06
  -7  -7  13    0.05    0.07
  -7  -7  12    0.07    0.07
  -7  -7  12    0.19    0.09
  -7  -7  11    0.14    0.10
  -7  -7  11    0.22    0.10
  -7  -7  10    0.04    0.09
  -7  -7  10    0.00    0.09
  -7  -7   9    0.40    0.14
  -7  -7   9    0.29    0.12
  -7  -7   9    0.41    0.13
  -7  -7   8    0.88    0.21
  -7  -7   8    0.64    0.15
  -7  -7   7    1.00    0.22
  -7  -7   7    0.95    0.18
  -7  -7   6    0.18    0.12
  -7  -7   6    0.12    0.09
  -7  -7   5    0.26    0.14
   7   7  -5    0.31    0.13
  -7  -7   4    1.52    0.26
   7   7  -4    1.39    0.23
   7   7  -3    6.01    0.46
   7   7  -2    0.07    0.12
   7   7  -1    0.07    0.06
   7   7  -1    0.22    0.11
  -7  -7   0    0.08    0.08
   7   7   0    0.01    0.05
   7   7   0    0.05    0.08
   7   7   1    0.48    0.10
   7   7   1    0.53    0.12
   7   7   2   -0.02    0.04
  -7  -8  14    0.12    0.05
  -7  -8  13    0.07    0.07
  -7  -8  12    0.03    0.07
  -7  -8  11    0.09    0.08
  -7  -8  10    0.32    0.12
  -7  -8   9   -0.01    0.09
  -7  -8   9    0.01    0.06
  -7  -8   8    0.01    0.10
  -7  -8   8    0.06    0.08
  -7  -8   7    0.05    0.11
  -7  -8   7    0.03    0.07
  -7  -8   6    0.01    0.10
  -7  -8   6    0.07    0.07
  -7  -8   5    0.11    0.10
  -7  -8   5    0.32    0.11
  -7  -8   4    2.11    0.28
  -7  -8   3    0.34    0.13
   7   8  -2    0.47    0.10
  -7  -8   2    0.16    0.10
   7   8  -1   -0.08    0.06
   7   8   0    0.07    0.05
   7   8   1    0.10    0.04
  -7  -9  13   -0.08    0.05
  -7  -9  12   -0.05    0.06
  -7  -9  11   -0.01    0.06
  -7  -9  10    0.04    0.07
  -7  -9   9    0.12    0.09
  -7  -9   8    0.12    0.08
  -7  -9   7    0.16    0.11
  -7  -9   7    0.28    0.11
  -7  -9   6    0.02    0.08
  -7  -9   6    0.05    0.06
  -7  -9   5    0.08    0.09
  -7  -9   5    0.12    0.09
  -7  -9   4    0.08    0.08
  -7  -9   4    0.10    0.07
  -7  -9   3    0.02    0.07
   7   9  -2    0.04    0.04
   7   9  -1    0.02    0.03
  -7 -10  13   -0.09    0.04
  -7 -10  12   -0.04    0.05
  -7 -10  11    0.07    0.06
  -7 -10  10    0.11    0.07
  -7 -10   9    0.23    0.08
  -7 -10   8    0.02    0.06
  -7 -10   7   -0.01    0.05
  -7 -10   6    0.08    0.06
  -7 -10   5    0.00    0.05
  -7 -10   4    0.05    0.06
  -7 -10   3    0.03    0.04
  -7 -11  11    0.05    0.04
  -7 -11  10    0.20    0.07
  -7 -11   9    0.05    0.05
  -7 -11   8    0.05    0.05
  -8  14  -2   -0.03    0.05
  -8  14  -3    0.12    0.07
  -8  14  -4   -0.01    0.07
   8 -14   4    0.20    0.06
  -8  14  -5    0.07    0.07
   8 -14   5    0.15    0.06
  -8  14  -6    0.04    0.06
  -8  14  -6    0.12    0.08
  -8  14  -7    0.11    0.08
  -8  14  -7    0.18    0.10
  -8  14  -8    0.21    0.08
  -8  14  -8    0.08    0.08
  -8  13   0    0.08    0.07
  -8  13  -1    0.00    0.06
   8 -13   1    0.04    0.05
  -8  13  -2   -0.05    0.10
   8 -13   2    0.07    0.07
  -8  13  -3    0.10    0.08
   8 -13   3    0.21    0.08
  -8  13  -4   -0.04    0.10
   8 -13   4   -0.02    0.07
  -8  13  -5   -0.17    0.10
   8 -13   5    0.00    0.06
  -8  13  -6    0.05    0.10
   8 -13   6    0.02    0.05
  -8  13  -6   -0.04    0.11
  -8  13  -7   -0.04    0.08
   8 -13   7    0.08    0.06
  -8  13  -7   -0.07    0.10
  -8  13  -8    0.09    0.08
  -8  13  -8   -0.12    0.10
  -8  13  -9    0.19    0.12
  -8  12   1    0.02    0.09
   8 -12  -1    0.32    0.09
  -8  12   0   -0.10    0.10
   8 -12   0    0.05    0.08
  -8  12  -1    0.02    0.09
   8 -12   1    0.23    0.11
  -8  12  -2    0.47    0.14
   8 -12   2    0.22    0.10
  -8  12  -3    0.18    0.12
   8 -12   3    0.29    0.12
  -8  12  -4   -0.08    0.10
   8 -12   4   -0.04    0.08
  -8  12  -5    0.15    0.10
   8 -12   5   -0.01    0.06
  -8  12  -6   -0.14    0.13
   8 -12   6    0.13    0.09
  -8  12  -7    0.00    0.10
  -8  12  -7    0.26    0.17
  -8  12  -8    0.02    0.10
  -8  12  -8    0.02    0.11
  -8  12  -9    0.04    0.10
  -8  12 -10    0.06    0.07
  -8  11   2    0.42    0.10
  -8  11   2    0.17    0.10
  -8  11   1    1.76    0.19
  -8  11   1    1.88    0.27
  -8  11   0    0.90    0.15
  -8  11   0    1.04    0.23
   8 -11   0    1.23    0.20
  -8  11  -1    0.14    0.10
   8 -11   1    0.07    0.09
  -8  11  -2    0.08    0.11
   8 -11   2    0.01    0.09
  -8  11  -3    0.19    0.11
   8 -11   3    0.22    0.12
  -8  11  -4    0.13    0.10
   8 -11   4    0.09    0.11
  -8  11  -5    0.18    0.13
  -8  11  -6    0.40    0.18
  -8  11  -7    0.17    0.14
  -8  11  -7    0.13    0.16
  -8  11  -8    0.05    0.10
  -8  11  -8   -0.03    0.13
  -8  11  -9   -0.09    0.14
  -8  11 -10    0.19    0.11
   8 -11  11    0.04    0.05
  -8  10   5    0.19    0.06
  -8  10   4    0.16    0.07
  -8  10   3    0.29    0.08
  -8  10   3    0.35    0.12
  -8  10   3    0.46    0.13
  -8  10   2    0.93    0.14
  -8  10   2    1.40    0.25
  -8  10   2    1.12    0.18
  -8  10   1    1.54    0.19
  -8  10   1    1.78    0.29
  -8  10   0    0.23    0.09
  -8  10  -1    0.32    0.13
   8 -10   1    0.05    0.09
  -8  10  -2    0.16    0.11
  -8  10  -3    8.12    0.59
  -8  10  -4    0.71    0.20
  -8  10  -5   -0.06    0.11
  -8  10  -6    1.41    0.26
  -8  10  -6    1.52    0.33
  -8  10  -7    0.29    0.15
  -8  10  -7    0.24    0.19
  -8  10  -8    0.10    0.11
  -8  10  -8   -0.03    0.13
  -8  10  -9    0.81    0.21
  -8  10 -10   -0.10    0.11
   8 -10  11   -0.05    0.06
  -8   9   6    0.02    0.06
  -8   9   5   -0.03    0.08
  -8   9   4    0.32    0.09
  -8   9   4    0.32    0.13
  -8   9   4    0.05    0.07
  -8   9   3    0.75    0.13
  -8   9   3    0.86    0.20
  -8   9   3    0.79    0.17
  -8   9   2    0.24    0.09
  -8   9   2    0.18    0.11
  -8   9   2    0.17    0.15
  -8   9   1    0.03    0.06
  -8   9   1    0.10    0.09
  -8   9   0    0.07    0.12
  -8   9   0    0.03    0.07
  -8   9  -1    0.63    0.17
  -8   9  -1    0.55    0.15
  -8   9  -1    0.46    0.12
  -8   9  -2    6.10    0.50
  -8   9  -3    7.72    0.57
  -8   9  -4    0.93    0.21
  -8   9  -5    0.05    0.12
  -8   9  -6    0.04    0.12
  -8   9  -6    0.00    0.18
  -8   9  -7    0.11    0.12
  -8   9  -7   -0.07    0.14
  -8   9  -8    2.60    0.39
  -8   9  -9    0.30    0.15
   8  -9  10    0.11    0.09
   8  -9  11    0.10    0.05
  -8   8   8    0.03    0.05
  -8   8   7    0.06    0.06
  -8   8   6    0.00    0.07
  -8   8   5    0.09    0.06
  -8   8   5    0.12    0.11
  -8   8   5   -0.07    0.09
  -8   8   4    0.10    0.06
  -8   8   4    0.03    0.11
  -8   8   4    0.07    0.11
  -8   8   3    0.35    0.11
  -8   8   3    0.29    0.13
  -8   8   3    0.12    0.11
  -8   8   2    0.22    0.08
  -8   8   2    0.10    0.13
  -8   8   1    0.11    0.08
  -8   8   1    0.42    0.14
  -8   8   0    0.06    0.08
  -8   8   0    0.02    0.09
  -8   8   0    0.28    0.13
  -8   8  -1    1.45    0.25
  -8   8  -1    1.65    0.26
  -8   8  -2    0.07    0.08
  -8   8  -3    0.08    0.10
  -8   8  -4    0.52    0.18
   8  -8   4    0.34    0.16
  -8   8  -5    0.12    0.12
  -8   8  -5    0.28    0.19
  -8   8  -6    0.18    0.15
  -8   8  -6    0.09    0.20
  -8   8  -7    0.16    0.15
  -8   8  -8    0.11    0.13
  -8   8  -9    0.08    0.14
   8  -8   9   -0.06    0.11
   8  -8  10    0.10    0.09
   8  -8  11    0.09    0.05
  -8   7   9   -0.01    0.04
  -8   7   8    0.12    0.07
  -8   7   7    0.60    0.15
  -8   7   6   -0.13    0.15
  -8   7   6    0.00    0.09
  -8   7   5    0.94    0.14
  -8   7   5    1.19    0.24
  -8   7   5    1.04    0.21
  -8   7   4    0.04    0.06
  -8   7   4    0.23    0.17
  -8   7   4    0.14    0.11
  -8   7   3    0.06    0.12
  -8   7   3    0.10    0.10
  -8   7   2   -0.03    0.08
  -8   7   2    0.02    0.11
  -8   7   2    0.28    0.14
  -8   7   2    0.12    0.11
  -8   7   1    1.18    0.21
  -8   7   1    1.10    0.20
  -8   7   1    1.30    0.24
  -8   7   0    1.16    0.19
  -8   7   0    0.99    0.20
  -8   7   0    1.07    0.20
  -8   7   0    0.89    0.22
  -8   7  -1    1.01    0.21
  -8   7  -1    1.40    0.28
  -8   7  -1    0.75    0.18
  -8   7  -2    0.86    0.19
   8  -7   2    0.60    0.16
  -8   7  -3    0.13    0.12
   8  -7   3    0.17    0.13
  -8   7  -3    0.04    0.15
  -8   7  -4    0.11    0.10
   8  -7   4    0.28    0.16
  -8   7  -4    0.12    0.17
  -8   7  -5    0.53    0.17
  -8   7  -5    0.14    0.17
  -8   7  -6    0.18    0.17
  -8   7  -7    0.75    0.27
  -8   7  -8    0.21    0.13
   8  -7   9    0.07    0.07
   8  -7   9    0.07    0.09
   8  -7  10    0.15    0.07
   8  -7  10    0.06    0.08
   8  -7  11    0.00    0.04
  -8   6   9   -0.01    0.06
  -8   6   8   -0.07    0.10
  -8   6   7    0.37    0.15
  -8   6   7    0.27    0.11
  -8   6   7    0.29    0.14
  -8   6   6    0.46    0.18
  -8   6   6    0.73    0.17
  -8   6   6    0.49    0.17
  -8   6   5    2.39    0.34
  -8   6   5    2.58    0.28
  -8   6   5    2.42    0.32
  -8   6   4    0.55    0.17
  -8   6   4    0.61    0.16
  -8   6   4    0.70    0.21
  -8   6   4    0.74    0.18
  -8   6   3    1.45    0.23
  -8   6   3    1.54    0.24
  -8   6   3    1.89    0.30
  -8   6   3    1.46    0.28
  -8   6   3    1.51    0.24
  -8   6   2    0.78    0.18
  -8   6   2    0.71    0.16
  -8   6   2    0.32    0.13
  -8   6   2    0.46    0.17
  -8   6   2    0.70    0.19
  -8   6   1    4.77    0.42
  -8   6   1    5.09    0.41
  -8   6   1    4.56    0.41
  -8   6   0    1.42    0.21
  -8   6   0    1.56    0.24
  -8   6   0    1.11    0.25
  -8   6  -1    0.75    0.18
   8  -6   1    0.60    0.16
  -8   6  -1    0.60    0.22
   8  -6   2    0.07    0.09
  -8   6  -2    0.20    0.14
  -8   6  -3    0.06    0.10
   8  -6   3    0.22    0.13
  -8   6  -3    0.04    0.13
  -8   6  -4    0.15    0.13
   8  -6   4    0.25    0.15
  -8   6  -4    0.01    0.15
  -8   6  -5    2.44    0.37
   8  -6   5    2.15    0.31
  -8   6  -6    0.03    0.16
  -8   6  -7    0.15    0.18
   8  -6   8    0.44    0.13
   8  -6   8    0.32    0.15
   8  -6   9    0.13    0.10
   8  -6  10    0.12    0.09
   8  -6  10    0.11    0.09
   8  -6  11   -0.02    0.04
  -8   5  10    0.08    0.06
  -8   5   9    0.19    0.10
  -8   5   9    0.10    0.10
  -8   5   8   -0.05    0.11
  -8   5   8    0.09    0.09
  -8   5   8    0.09    0.12
  -8   5   7    0.72    0.21
  -8   5   7    1.31    0.20
  -8   5   7    0.83    0.19
  -8   5   6    0.09    0.14
  -8   5   6    0.50    0.20
  -8   5   6    0.34    0.13
  -8   5   6    0.16    0.13
  -8   5   5    0.86    0.19
  -8   5   5    1.03    0.24
  -8   5   5    1.22    0.20
  -8   5   5    0.92    0.21
  -8   5   4    0.25    0.14
  -8   5   4    0.17    0.11
  -8   5   4    0.06    0.08
  -8   5   4    0.21    0.15
  -8   5   4    0.17    0.12
  -8   5   4    0.18    0.12
  -8   5   3    1.46    0.24
  -8   5   3    1.90    0.25
  -8   5   3    1.61    0.26
  -8   5   3    1.78    0.27
  -8   5   3    1.46    0.26
  -8   5   2    0.26    0.13
  -8   5   2    0.02    0.07
  -8   5   2   -0.07    0.08
  -8   5   2   -0.04    0.11
  -8   5   2    0.25    0.14
  -8   5   1    1.20    0.21
  -8   5   1    1.03    0.20
  -8   5   1    1.06    0.20
   8  -5   0    1.00    0.19
  -8   5   0    0.77    0.16
  -8   5  -1    0.22    0.11
   8  -5   1    0.00    0.11
  -8   5  -1    0.29    0.16
  -8   5  -2    0.67    0.18
   8  -5   2    0.72    0.19
  -8   5  -2    0.63    0.23
  -8   5  -3    0.59    0.16
   8  -5   3    1.00    0.22
  -8   5  -3    0.78    0.23
  -8   5  -4    2.54    0.38
   8  -5   4    2.62    0.33
  -8   5  -5    3.49    0.44
   8  -5   5    3.60    0.39
  -8   5  -6    3.43    0.44
   8  -5   7    2.62    0.32
   8  -5   8    1.60    0.25
   8  -5   9    0.19    0.09
   8  -5   9    0.47    0.14
   8  -5  10    0.03    0.05
   8  -5  11    0.06    0.04
  -8   4  10    0.21    0.10
  -8   4  10    0.03    0.07
  -8   4   9    1.31    0.23
  -8   4   9    1.43    0.20
  -8   4   9    1.34    0.22
  -8   4   8    0.04    0.11
  -8   4   8    0.33    0.13
  -8   4   8    0.25    0.12
  -8   4   8    0.03    0.15
  -8   4   7    0.16    0.14
  -8   4   7    0.01    0.12
  -8   4   7    0.13    0.10
  -8   4   7   -0.19    0.12
  -8   4   6    0.05    0.14
  -8   4   6   -0.05    0.14
  -8   4   6   -0.04    0.09
  -8   4   6   -0.02    0.12
  -8   4   5   -0.05    0.12
  -8   4   5    0.10    0.10
  -8   4   5    0.15    0.10
  -8   4   5    0.00    0.11
  -8   4   5    0.05    0.12
  -8   4   4    0.38    0.16
  -8   4   4    0.58    0.17
  -8   4   4    0.37    0.17
  -8   4   4    0.38    0.13
  -8   4   3    0.00    0.08
  -8   4   3    0.00    0.10
  -8   4   3   -0.02    0.08
  -8   4   3   -0.05    0.10
  -8   4   2    0.69    0.18
  -8   4   2    0.89    0.19
  -8   4   2    0.52    0.15
  -8   4   1    3.36    0.31
   8  -4  -1    3.21    0.30
   8  -4   0    0.24    0.12
   8  -4   1    5.31    0.41
   8  -4   2    0.10    0.11
  -8   4  -2    0.10    0.13
   8  -4   3    0.74    0.19
  -8   4  -3    0.40    0.18
  -8   4  -4    2.85    0.41
   8  -4   4    3.14    0.36
   8  -4   5    0.44    0.16
  -8   4  -5    0.51    0.24
   8  -4   5    0.36    0.13
   8  -4   6    0.70    0.19
   8  -4   7    0.51    0.14
   8  -4   7    0.62    0.19
   8  -4   8    0.51    0.13
   8  -4   8    0.37    0.13
   8  -4   9   -0.06    0.06
   8  -4   9    0.07    0.08
   8  -4  10    0.08    0.06
  -8   3  11    0.63    0.12
  -8   3  10    0.65    0.14
  -8   3  10    0.38    0.12
  -8   3   9    0.13    0.12
  -8   3   9    0.04    0.09
  -8   3   9   -0.04    0.10
  -8   3   9    0.04    0.14
  -8   3   8    1.13    0.25
  -8   3   8    1.19    0.20
  -8   3   8    1.11    0.21
  -8   3   8    0.75    0.22
  -8   3   7    0.75    0.21
  -8   3   7    0.34    0.17
  -8   3   7    0.52    0.15
  -8   3   7    0.48    0.16
  -8   3   7    0.59    0.16
  -8   3   6   -0.02    0.13
  -8   3   6    0.01    0.08
  -8   3   6   -0.04    0.16
  -8   3   6   -0.08    0.12
  -8   3   6   -0.23    0.13
  -8   3   6    0.09    0.10
  -8   3   5    0.93    0.22
  -8   3   5    0.96    0.21
  -8   3   5    1.27    0.24
  -8   3   5    1.09    0.16
  -8   3   5    0.84    0.20
  -8   3   5    0.86    0.16
  -8   3   4    0.42    0.15
  -8   3   4    0.24    0.12
  -8   3   4    0.36    0.14
  -8   3   4    0.49    0.15
  -8   3   3    1.22    0.22
  -8   3   3    0.90    0.19
  -8   3   3    0.91    0.18
   8  -3  -2    0.37    0.12
  -8   3   2    0.57    0.14
   8  -3  -1    2.71    0.29
   8  -3   0    2.00    0.26
   8  -3   1    0.13    0.09
   8  -3   2    4.44    0.40
   8  -3   2    3.73    0.35
   8  -3   3    0.93    0.22
  -8   3  -3    0.96    0.24
   8  -3   3    0.87    0.19
   8  -3   4    0.10    0.11
   8  -3   4    0.15    0.12
   8  -3   5    0.84    0.15
   8  -3   5    0.96    0.21
   8  -3   6    0.89    0.17
   8  -3   6    0.93    0.21
   8  -3   7   -0.14    0.08
   8  -3   7    0.12    0.11
   8  -3   8   -0.08    0.06
   8  -3   8    0.01    0.09
   8  -3   9    0.07    0.06
   8  -3  10    0.01    0.03
  -8   2  12    0.10    0.07
  -8   2  11    0.06    0.08
  -8   2  10    0.44    0.17
  -8   2  10    0.15    0.11
  -8   2  10   -0.05    0.08
  -8   2  10    0.28    0.16
  -8   2   9    1.05    0.24
  -8   2   9    1.43    0.21
  -8   2   9    1.64    0.23
  -8   2   9    1.27    0.29
  -8   2   8    1.26    0.19
  -8   2   8    0.80    0.24
  -8   2   8    1.33    0.21
  -8   2   8    1.13    0.21
  -8   2   8    1.41    0.23
  -8   2   8    0.78    0.23
  -8   2   7    0.36    0.17
  -8   2   7    0.61    0.13
  -8   2   7    0.23    0.15
  -8   2   7    0.38    0.12
  -8   2   7    0.29    0.13
  -8   2   7    0.30    0.12
  -8   2   6    0.06    0.13
  -8   2   6    0.36    0.10
  -8   2   6    0.17    0.11
  -8   2   6   -0.13    0.14
  -8   2   6    0.27    0.11
  -8   2   6    0.00    0.09
  -8   2   6   -0.05    0.10
  -8   2   5    0.35    0.15
  -8   2   5    0.80    0.19
  -8   2   5    0.37    0.16
  -8   2   5    0.95    0.16
  -8   2   5    0.69    0.16
  -8   2   5    0.53    0.13
  -8   2   4    0.94    0.20
  -8   2   4    1.18    0.21
  -8   2   4    1.60    0.26
  -8   2   4    1.18    0.20
   8  -2  -3    0.21    0.10
  -8   2   3    0.01    0.09
  -8   2   2    4.48    0.34
   8  -2  -2    4.42    0.36
   8  -2  -1   -0.03    0.09
   8  -2   0    0.64    0.17
   8  -2   1    1.13    0.22
   8  -2   2    0.05    0.12
   8  -2   2    0.19    0.12
   8  -2   3    0.08    0.12
   8  -2   3   -0.15    0.12
   8  -2   4    0.15    0.13
   8  -2   4    0.00    0.11
   8  -2   5    0.11    0.08
   8  -2   5    0.13    0.12
   8  -2   6    0.19    0.09
   8  -2   6    0.07    0.11
   8  -2   7    0.24    0.09
   8  -2   7    0.30    0.13
   8  -2   8    0.12    0.07
   8  -2   8    0.15    0.10
   8  -2   9    0.02    0.03
  -8   1  13    0.02    0.04
  -8   1  12    0.12    0.08
  -8   1  11    1.20    0.18
  -8   1  10    0.16    0.09
  -8   1  10    0.10    0.09
  -8   1  10    0.36    0.12
  -8   1  10    0.07    0.15
  -8   1   9    0.05    0.07
  -8   1   9    0.20    0.17
  -8   1   9   -0.06    0.09
  -8   1   9    0.19    0.11
  -8   1   9    0.01    0.11
  -8   1   9   -0.02    0.19
  -8   1   8    0.26    0.16
  -8   1   8    0.13    0.08
  -8   1   8    0.00    0.14
  -8   1   8    0.02    0.08
  -8   1   8    0.00    0.09
  -8   1   8    0.11    0.11
  -8   1   7    0.03    0.13
  -8   1   7    0.27    0.09
  -8   1   7    0.23    0.15
  -8   1   7    0.34    0.11
  -8   1   7    0.32    0.13
  -8   1   7    0.34    0.12
  -8   1   6    4.59    0.44
  -8   1   6    4.62    0.33
  -8   1   6    4.62    0.37
  -8   1   6    4.63    0.35
  -8   1   6    4.13    0.40
  -8   1   5    5.50    0.47
  -8   1   5    5.09    0.39
  -8   1   5    4.86    0.42
   8  -1  -4    1.23    0.20
   8  -1  -3    0.14    0.09
   8  -1  -2   -0.03    0.11
   8  -1  -1    1.56    0.24
   8  -1   0    0.22    0.14
   8  -1   1    0.02    0.11
   8  -1   1    0.13    0.10
   8  -1   2    0.12    0.09
   8  -1   2   -0.05    0.09
   8  -1   3    0.16    0.14
   8  -1   3   -0.01    0.12
   8  -1   4    0.65    0.14
   8  -1   4    0.44    0.15
   8  -1   5   -0.01    0.05
   8  -1   5    0.05    0.11
   8  -1   6    0.06    0.06
   8  -1   6   -0.07    0.10
   8  -1   7    0.11    0.06
   8  -1   7    0.05    0.10
   8  -1   8    0.00    0.05
  -8   0  13    0.03    0.05
  -8   0  12    0.03    0.06
  -8   0  11    0.89    0.16
  -8   0  11    0.58    0.13
  -8   0  11    0.67    0.22
  -8   0  10    0.21    0.09
  -8   0  10    0.24    0.11
  -8   0  10    0.25    0.13
  -8   0  10    0.44    0.22
  -8   0   9    0.85    0.16
  -8   0   9    1.36    0.28
  -8   0   9    0.98    0.19
  -8   0   9    0.77    0.16
  -8   0   9    0.97    0.20
  -8   0   9    0.44    0.23
  -8   0   8    0.55    0.23
  -8   0   8    0.38    0.12
  -8   0   8    0.37    0.19
  -8   0   8    0.22    0.11
  -8   0   8    0.71    0.16
  -8   0   8    0.30    0.13
  -8   0   7    0.15    0.17
  -8   0   7    0.35    0.19
  -8   0   7    0.43    0.12
  -8   0   7    0.38    0.14
  -8   0   7    0.22    0.12
  -8   0   6    0.38    0.16
  -8   0   6    0.36    0.33
  -8   0   6    0.47    0.17
  -8   0   6    0.32    0.12
  -8   0   6    0.55    0.14
  -8   0   5    3.81    0.38
   8   0  -5    3.34    0.31
  -8   0   5    3.64    0.37
   8   0  -4    9.04    0.52
   8   0  -3    0.10    0.10
   8   0  -2    0.52    0.16
   8   0  -1    7.80    0.52
   8   0   0    2.27    0.29
   8   0   0    2.42    0.28
   8   0   1    9.59    0.59
   8   0   1    8.88    0.55
   8   0   2   16.62    0.79
   8   0   2   15.54    0.75
   8   0   3    0.50    0.16
   8   0   4    0.25    0.09
   8   0   4    0.30    0.11
   8   0   5    0.35    0.11
   8   0   5    0.25    0.13
   8   0   6    0.00    0.05
   8   0   6    0.14    0.11
   8   0   7    0.01    0.04
   8   0   7   -0.04    0.07
  -8  -1  13    0.13    0.08
  -8  -1  12    0.12    0.07
  -8  -1  12   -0.04    0.09
  -8  -1  11    0.20    0.09
  -8  -1  11    0.07    0.09
  -8  -1  11    0.36    0.21
  -8  -1  10    0.41    0.12
  -8  -1  10    0.38    0.13
  -8  -1  10    0.52    0.16
  -8  -1  10    0.40    0.23
  -8  -1   9    4.42    0.34
  -8  -1   9    4.02    0.45
  -8  -1   9    3.68    0.33
  -8  -1   9    3.85    0.36
  -8  -1   8    4.55    0.34
  -8  -1   8    5.04    0.49
  -8  -1   8    4.68    0.36
  -8  -1   8    4.29    0.37
  -8  -1   8    4.07    0.44
  -8  -1   7    2.74    0.35
  -8  -1   7    3.26    0.30
  -8  -1   7    3.45    0.40
  -8  -1   6    0.91    0.22
   8   1  -6    1.11    0.19
  -8  -1   6    1.60    0.27
  -8  -1   6    1.23    0.18
  -8  -1   5   11.40    0.63
   8   1  -5   10.60    0.58
  -8  -1   5   12.26    0.65
  -8  -1   4    4.41    0.74
   8   1  -4    9.24    0.55
   8   1  -3    0.64    0.16
  -8  -1   3    0.49    0.48
   8   1  -2   13.33    0.68
   8   1  -1    0.77    0.20
   8   1  -1    0.35    0.14
   8   1   0    3.13    0.35
   8   1   0    2.95    0.32
   8   1   1    2.16    0.30
   8   1   1    1.94    0.28
   8   1   2   -0.05    0.12
   8   1   2    0.05    0.10
   8   1   3    0.97    0.16
   8   1   3    0.77    0.19
   8   1   4    0.01    0.05
   8   1   4   -0.07    0.13
   8   1   5   -0.02    0.04
   8   1   5    0.07    0.10
   8   1   6    0.03    0.05
   8   1   6   -0.03    0.07
  -8  -2  14    0.09    0.05
  -8  -2  13   -0.05    0.06
  -8  -2  13    0.01    0.06
  -8  -2  12    0.03    0.08
  -8  -2  12    0.25    0.10
  -8  -2  11    0.03    0.07
  -8  -2  11    0.02    0.08
  -8  -2  11    0.01    0.10
  -8  -2  10    0.50    0.14
  -8  -2  10    0.55    0.14
  -8  -2  10    0.47    0.15
  -8  -2  10    0.48    0.21
  -8  -2   9    6.33    0.41
  -8  -2   9    5.44    0.40
  -8  -2   9    5.80    0.44
  -8  -2   8    1.40    0.21
  -8  -2   8    1.72    0.25
  -8  -2   8    1.26    0.28
   8   2  -7    2.45    0.29
  -8  -2   7    2.91    0.29
  -8  -2   7    2.69    0.35
  -8  -2   7    2.47    0.38
   8   2  -6    0.12    0.09
  -8  -2   6    0.16    0.14
  -8  -2   6    0.10    0.45
  -8  -2   6    0.10    0.10
  -8  -2   6    0.17    0.10
   8   2  -5   -0.03    0.08
  -8  -2   5    0.02    0.16
  -8  -2   5   -0.08    0.37
  -8  -2   4    1.67    0.56
   8   2  -4    4.10    0.39
  -8  -2   3   16.77    1.47
   8   2  -3   21.64    0.89
   8   2  -2    0.02    0.09
   8   2  -2   -0.07    0.09
   8   2  -1    0.19    0.12
  -8  -2   1    0.64    0.50
   8   2  -1    0.10    0.09
   8   2   0    0.75    0.19
  -8  -2   0    0.83    0.51
   8   2   0    0.67    0.17
  -8  -2  -1   11.43    1.22
   8   2   1   10.65    0.63
   8   2   2    0.74    0.20
   8   2   3    1.16    0.18
   8   2   3    1.26    0.22
   8   2   4    0.43    0.15
   8   2   5   -0.13    0.10
   8   2   6    0.14    0.06
   8   2   6    0.16    0.08
   8   2   7    0.21    0.05
  -8  -3  14   -0.01    0.05
  -8  -3  13    0.00    0.06
  -8  -3  13   -0.03    0.07
  -8  -3  12    0.32    0.10
  -8  -3  12    0.33    0.12
  -8  -3  11    0.85    0.15
  -8  -3  11    0.60    0.15
  -8  -3  11    1.06    0.21
  -8  -3  11    0.89    0.27
  -8  -3  10    0.11    0.08
  -8  -3  10   -0.04    0.08
  -8  -3  10    0.01    0.09
  -8  -3  10    0.09    0.20
  -8  -3   9    0.55    0.16
  -8  -3   9    0.56    0.16
  -8  -3   9    0.66    0.25
  -8  -3   8    0.40    0.13
  -8  -3   8   -0.25    0.24
   8   3  -7   -0.27    0.14
  -8  -3   7    0.35    0.50
  -8  -3   7    0.05    0.08
  -8  -3   7    0.04    0.08
  -8  -3   7   -0.14    0.15
  -8  -3   7    0.07    0.16
  -8  -3   6    0.16    0.16
   8   3  -6    0.24    0.12
  -8  -3   6   -0.09    0.45
  -8  -3   6    0.22    0.10
  -8  -3   6    0.27    0.11
  -8  -3   6    0.47    0.19
   8   3  -5    0.95    0.20
  -8  -3   5    0.76    0.14
  -8  -3   4    0.80    0.52
   8   3  -4    1.89    0.29
   8   3  -3    1.46    0.25
   8   3  -3    1.62    0.24
   8   3  -2    0.13    0.12
  -8  -3   2   -0.30    0.43
   8   3  -2    0.18    0.11
   8   3  -1   -0.04    0.12
  -8  -3   1    0.13    0.41
   8   3  -1   -0.06    0.10
  -8  -3   0    0.01    0.39
   8   3   0    0.12    0.13
   8   3   1    2.16    0.30
   8   3   2   -0.05    0.12
   8   3   3    0.03    0.06
   8   3   3   -0.10    0.11
   8   3   4    0.04    0.05
   8   3   4   -0.08    0.10
   8   3   5   -0.07    0.06
   8   3   5    0.02    0.06
   8   3   6    0.04    0.04
  -8  -4  14    0.17    0.07
  -8  -4  13    0.02    0.06
  -8  -4  12    1.56    0.19
  -8  -4  12    1.51    0.20
  -8  -4  12    1.12    0.19
  -8  -4  11    1.50    0.20
  -8  -4  11    1.30    0.20
  -8  -4  11    1.38    0.22
  -8  -4  10    0.43    0.14
  -8  -4  10    0.71    0.16
  -8  -4   9    1.84    0.25
  -8  -4   9    1.44    0.23
  -8  -4   9    1.44    0.33
  -8  -4   8    0.82    0.18
  -8  -4   8    0.57    0.14
  -8  -4   8    0.37    0.22
  -8  -4   7    1.28    0.22
  -8  -4   7    0.28    0.50
  -8  -4   7    1.36    0.20
  -8  -4   7    0.37    0.23
   8   4  -6    0.31    0.15
  -8  -4   6    0.12    0.43
  -8  -4   6    0.12    0.12
  -8  -4   6    0.18    0.09
   8   4  -5    1.02    0.22
  -8  -4   5    0.77    0.60
  -8  -4   4    2.50    0.70
   8   4  -4    4.88    0.45
   8   4  -3    0.17    0.12
  -8  -4   3    0.06    0.49
   8   4  -3    0.01    0.08
  -8  -4   2    0.00    0.49
   8   4  -2    0.44    0.17
  -8  -4   1    0.11    0.42
   8   4  -1    0.49    0.16
   8   4   0    0.13    0.12
   8   4   1    0.40    0.10
   8   4   1    0.55    0.17
   8   4   2    0.33    0.10
   8   4   2    0.41    0.15
   8   4   3    0.31    0.09
   8   4   3    0.25    0.11
   8   4   4    0.14    0.06
   8   4   4    0.12    0.08
   8   4   5    0.13    0.04
  -8  -5  14    0.50    0.09
  -8  -5  13    0.08    0.07
  -8  -5  12    0.95    0.17
  -8  -5  12    0.89    0.17
  -8  -5  11   -0.06    0.08
  -8  -5  11    0.01    0.09
  -8  -5  10    0.58    0.15
  -8  -5  10    0.44    0.14
  -8  -5   9    0.27    0.11
  -8  -5   9    0.40    0.14
  -8  -5   9    0.20    0.10
  -8  -5   9    0.50    0.25
  -8  -5   8    2.03    0.27
  -8  -5   8    2.00    0.26
  -8  -5   7    0.84    0.19
  -8  -5   7    0.77    0.18
  -8  -5   6    0.07    0.57
  -8  -5   6    0.17    0.12
  -8  -5   6    0.09    0.10
  -8  -5   5    0.43    0.53
  -8  -5   4    0.31    0.54
   8   5  -4    0.24    0.12
  -8  -5   3    0.44    0.49
   8   5  -3    0.78    0.18
  -8  -5   2    0.59    0.50
   8   5  -2    0.54    0.16
   8   5  -1    0.15    0.12
   8   5   0    1.15    0.21
   8   5   1    0.21    0.07
   8   5   1    0.25    0.12
   8   5   2    0.49    0.10
   8   5   2    0.53    0.13
   8   5   3    0.63    0.09
   8   5   3    0.23    0.09
  -8  -6  14    0.70    0.10
  -8  -6  13    0.04    0.06
  -8  -6  12    0.74    0.15
  -8  -6  12    0.68    0.14
  -8  -6  11    1.34    0.20
  -8  -6  11    1.41    0.20
  -8  -6  10    2.59    0.28
  -8  -6  10    2.27    0.25
  -8  -6   9    0.09    0.09
  -8  -6   9    0.29    0.13
  -8  -6   9    0.26    0.13
  -8  -6   8    0.47    0.15
  -8  -6   8    0.60    0.16
  -8  -6   7    0.08    0.12
  -8  -6   7    0.09    0.09
  -8  -6   6    0.19    0.14
  -8  -6   5    0.21    0.12
   8   6  -5    0.36    0.14
  -8  -6   4    0.11    0.50
   8   6  -4    0.03    0.08
  -8  -6   3    0.67    0.49
   8   6  -3    2.54    0.31
   8   6  -2    0.69    0.17
   8   6  -1    0.26    0.12
   8   6   0    0.00    0.09
   8   6   1    0.28    0.08
   8   6   1    0.07    0.08
   8   6   2    0.38    0.07
   8   6   2    0.31    0.10
  -8  -7  14    0.03    0.04
  -8  -7  13    0.27    0.09
  -8  -7  12    0.12    0.08
  -8  -7  12    0.15    0.07
  -8  -7  11    0.11    0.09
  -8  -7  11    0.07    0.08
  -8  -7  10    0.00    0.08
  -8  -7  10   -0.03    0.07
  -8  -7   9    0.04    0.08
  -8  -7   9    0.07    0.08
  -8  -7   9   -0.05    0.07
  -8  -7   8    0.02    0.09
  -8  -7   8    0.19    0.10
  -8  -7   7    0.15    0.11
  -8  -7   7    0.07    0.07
  -8  -7   6    0.06    0.11
  -8  -7   5    0.07    0.10
  -8  -7   5   -0.09    0.08
  -8  -7   4    0.05    0.11
   8   7  -4    0.15    0.10
  -8  -7   3   -0.05    0.09
   8   7  -3    0.12    0.10
  -8  -7   2   -0.18    0.10
   8   7  -2   -0.04    0.10
   8   7  -1   -0.06    0.05
  -8  -7   1    0.06    0.06
   8   7  -1   -0.04    0.08
   8   7   0    0.10    0.05
  -8  -7   0    0.03    0.05
   8   7   0   -0.05    0.06
   8   7   1    0.36    0.07
  -8  -8  13   -0.05    0.05
  -8  -8  12    0.10    0.07
  -8  -8  11    0.21    0.08
  -8  -8  10    0.05    0.08
  -8  -8   9    0.05    0.08
  -8  -8   8   -0.01    0.09
  -8  -8   8    0.02    0.06
  -8  -8   7    0.13    0.11
  -8  -8   7   -0.04    0.07
  -8  -8   6    0.00    0.09
  -8  -8   5    0.04    0.10
  -8  -8   4   -0.02    0.08
  -8  -8   3    0.06    0.07
  -8  -8   2    0.05    0.05
  -8  -9  12    0.13    0.06
  -8  -9  11    0.02    0.06
  -8  -9  10    0.02    0.06
  -8  -9   9    0.05    0.06
  -8  -9   8    0.01    0.06
  -8  -9   7   -0.06    0.08
  -8  -9   6    0.02    0.07
  -8  -9   5    0.09    0.07
  -8  -9   4    0.05    0.06
  -8 -10  11   -0.08    0.05
  -8 -10  10   -0.03    0.04
  -8 -10   9    0.09    0.06
  -9  14  -3   -0.05    0.05
  -9  14  -4    0.05    0.06
  -9  14  -5   -0.05    0.05
  -9  14  -5    0.10    0.05
  -9  13   0    0.14    0.07
  -9  13  -1   -0.04    0.07
  -9  13  -2    0.12    0.08
  -9  13  -3   -0.22    0.09
  -9  13  -4   -0.04    0.08
  -9  13  -4    0.02    0.07
  -9  13  -5    0.12    0.09
  -9  13  -5   -0.02    0.10
  -9  13  -6    0.02    0.07
  -9  13  -6    0.07    0.09
  -9  13  -7    0.03    0.11
  -9  13  -8    0.05    0.09
  -9  12   1    0.01    0.06
  -9  12   0    0.29    0.12
  -9  12  -1    0.06    0.10
  -9  12  -2    0.00    0.09
  -9  12  -3    0.01    0.09
  -9  12  -4    0.11    0.12
  -9  12  -4   -0.14    0.13
  -9  12  -5    0.92    0.19
  -9  12  -5    0.95    0.23
  -9  12  -6    0.07    0.10
  -9  12  -6    0.17    0.14
  -9  12  -7    0.00    0.08
  -9  12  -7    0.05    0.11
  -9  12  -8   -0.30    0.13
  -9  12  -9    0.02    0.08
  -9  11   3    0.11    0.07
  -9  11   2    0.11    0.10
  -9  11   1    0.38    0.13
  -9  11   0    0.54    0.17
  -9  11  -1    0.35    0.14
  -9  11  -2    0.28    0.13
  -9  11  -3    0.74    0.19
  -9  11  -3    0.89    0.26
  -9  11  -4    0.09    0.12
  -9  11  -4    0.10    0.16
  -9  11  -5    1.12    0.23
  -9  11  -5    1.09    0.27
  -9  11  -6    0.35    0.15
  -9  11  -6    0.24    0.18
  -9  11  -7    0.01    0.11
  -9  11  -7    0.06    0.15
  -9  11  -8    0.56    0.18
  -9  11  -9    0.04    0.09
   9 -11  10   -0.01    0.06
  -9  10   4    0.11    0.08
  -9  10   3    0.20    0.11
  -9  10   2    0.03    0.11
  -9  10   1    0.66    0.20
  -9  10   0    0.03    0.12
  -9  10  -1    0.50    0.16
  -9  10  -2    0.65    0.18
  -9  10  -2    0.45    0.14
  -9  10  -2    0.51    0.21
  -9  10  -3    0.85    0.21
  -9  10  -3    0.58    0.21
  -9  10  -4    2.44    0.34
  -9  10  -4    2.30    0.39
  -9  10  -5    0.56    0.17
  -9  10  -5    0.71    0.23
  -9  10  -6    0.08    0.12
  -9  10  -6   -0.05    0.14
  -9  10  -7    0.11    0.14
  -9  10  -8   -0.01    0.14
  -9  10  -9    0.00    0.11
   9 -10   9    0.11    0.09
   9 -10  10   -0.08    0.07
  -9   9   6    0.09    0.06
  -9   9   5   -0.24    0.11
  -9   9   5    0.01    0.08
  -9   9   4    0.07    0.10
  -9   9   4    0.25    0.08
  -9   9   3    0.21    0.14
  -9   9   3    0.38    0.13
  -9   9   2    1.54    0.27
  -9   9   2    1.80    0.25
  -9   9   1   -0.27    0.15
  -9   9   0    0.19    0.11
  -9   9   0    0.03    0.07
  -9   9   0    0.03    0.11
  -9   9  -1    0.37    0.14
  -9   9  -1    0.56    0.16
  -9   9  -1    0.50    0.21
  -9   9  -2    2.67    0.35
  -9   9  -2    2.96    0.44
  -9   9  -3    1.00    0.22
  -9   9  -3    0.88    0.26
  -9   9  -4    3.57    0.40
  -9   9  -4    3.92    0.50
  -9   9  -5    0.24    0.15
  -9   9  -5    0.10    0.17
  -9   9  -6    0.73    0.22
  -9   9  -6    0.65    0.22
  -9   9  -7    0.39    0.19
  -9   9  -8    0.40    0.19
   9  -9   9    0.13    0.09
   9  -9  10   -0.04    0.07
  -9   8   7    0.08    0.08
  -9   8   6   -0.10    0.10
  -9   8   6   -0.01    0.07
  -9   8   5    0.07    0.11
  -9   8   5   -0.07    0.09
  -9   8   4    0.08    0.11
  -9   8   4    0.21    0.12
  -9   8   3    0.65    0.21
  -9   8   3    0.49    0.15
  -9   8   2    0.20    0.10
  -9   8   2    0.41    0.17
  -9   8   2    0.05    0.11
  -9   8   1    0.52    0.16
  -9   8   1    0.40    0.17
  -9   8   1    0.42    0.16
  -9   8   0    0.42    0.15
  -9   8   0    0.55    0.16
  -9   8  -1    0.42    0.14
  -9   8  -1    0.59    0.21
  -9   8  -2    0.08    0.11
  -9   8  -2    0.29    0.18
  -9   8  -3    0.35    0.16
  -9   8  -3    0.29    0.18
  -9   8  -4   -0.01    0.10
  -9   8  -4    0.07    0.18
  -9   8  -5    0.33    0.16
  -9   8  -5    0.12    0.14
  -9   8  -6    0.20    0.17
  -9   8  -7    0.32    0.15
   9  -8   8    0.00    0.09
   9  -8   9    0.30    0.07
   9  -8   9    0.11    0.10
   9  -8  10   -0.02    0.03
   9  -8  10    0.08    0.07
  -9   7   8    0.13    0.08
  -9   7   7    0.15    0.10
  -9   7   7    0.07    0.08
  -9   7   6    0.11    0.11
  -9   7   6    0.43    0.15
  -9   7   5    0.46    0.17
  -9   7   5    0.20    0.12
  -9   7   4    0.00    0.13
  -9   7   4    0.28    0.14
  -9   7   3    0.02    0.09
  -9   7   3    0.01    0.12
  -9   7   3    0.26    0.12
  -9   7   2    0.06    0.09
  -9   7   2    0.17    0.14
  -9   7   2   -0.08    0.10
  -9   7   1    1.49    0.25
  -9   7   1    1.61    0.28
  -9   7   1    1.65    0.26
  -9   7   0    0.09    0.13
  -9   7   0    0.29    0.17
  -9   7  -1    0.01    0.12
  -9   7  -1   -0.21    0.15
  -9   7  -2   -0.14    0.11
  -9   7  -2   -0.35    0.17
  -9   7  -3    0.77    0.20
  -9   7  -3    0.95    0.25
  -9   7  -4    0.05    0.12
  -9   7  -4    0.06    0.15
  -9   7  -5    0.00    0.17
  -9   7  -6   -0.02    0.16
  -9   7  -7    0.03    0.14
   9  -7   7   -0.01    0.12
   9  -7   8    0.03    0.10
   9  -7   9    0.01    0.04
   9  -7   9    0.04    0.09
   9  -7  10    0.02    0.03
   9  -7  10    0.16    0.08
  -9   6   9    0.29    0.10
  -9   6   8   -0.03    0.08
  -9   6   8   -0.05    0.09
  -9   6   7    0.53    0.17
  -9   6   7    0.83    0.18
  -9   6   6    0.06    0.10
  -9   6   6    0.16    0.10
  -9   6   6    0.13    0.12
  -9   6   5    0.17    0.11
  -9   6   5    0.27    0.17
  -9   6   5    0.00    0.10
  -9   6   5    0.06    0.11
  -9   6   4   -0.05    0.11
  -9   6   4   -0.05    0.12
  -9   6   4   -0.05    0.12
  -9   6   3    0.61    0.17
  -9   6   3    0.62    0.20
  -9   6   3    0.48    0.17
  -9   6   2    0.11    0.12
  -9   6   2    0.31    0.13
  -9   6   2    0.35    0.17
  -9   6   2    0.08    0.11
  -9   6   1    0.54    0.17
  -9   6   1    0.37    0.15
  -9   6   1    0.92    0.20
  -9   6   0    0.11    0.09
  -9   6   0    0.12    0.10
  -9   6   0   -0.06    0.13
  -9   6  -1    0.26    0.12
   9  -6   1    0.02    0.11
  -9   6  -1    0.02    0.11
  -9   6  -1   -0.03    0.12
  -9   6  -2    0.95    0.23
   9  -6   2    0.83    0.19
  -9   6  -2    0.85    0.26
   9  -6   3   -0.01    0.13
  -9   6  -3   -0.27    0.18
  -9   6  -4    0.01    0.14
  -9   6  -5    0.05    0.17
  -9   6  -6    0.26    0.18
   9  -6   6    0.22    0.14
   9  -6   7    0.08    0.11
   9  -6   8    0.04    0.06
   9  -6   8    0.08    0.10
   9  -6   9    0.17    0.07
   9  -6   9    0.03    0.07
   9  -6  10   -0.13    0.04
  -9   5  10    0.22    0.07
  -9   5   9    0.39    0.13
  -9   5   9    0.09    0.08
  -9   5   8    1.03    0.20
  -9   5   8    1.33    0.22
  -9   5   7    0.31    0.17
  -9   5   7    0.86    0.16
  -9   5   7    0.88    0.19
  -9   5   7    0.17    0.15
  -9   5   6    0.39    0.16
  -9   5   6    0.13    0.14
  -9   5   6    0.36    0.13
  -9   5   6    0.49    0.17
  -9   5   5   -0.04    0.12
  -9   5   5    0.14    0.15
  -9   5   5   -0.09    0.09
  -9   5   5    0.05    0.10
  -9   5   4    6.28    0.54
  -9   5   4    6.26    0.49
  -9   5   4    6.16    0.49
  -9   5   3    0.25    0.14
  -9   5   3   -0.06    0.09
  -9   5   3   -0.05    0.12
  -9   5   3    0.18    0.13
  -9   5   2    2.76    0.33
  -9   5   2    3.08    0.36
  -9   5   2    2.84    0.32
  -9   5   2    2.98    0.35
  -9   5   1    1.02    0.22
  -9   5   1    1.02    0.22
  -9   5   1    0.87    0.24
   9  -5   0    0.06    0.10
  -9   5   0   -0.08    0.15
   9  -5   1    0.13    0.13
  -9   5  -1    0.19    0.21
   9  -5   2    0.10    0.10
  -9   5  -2    0.15    0.18
   9  -5   3    0.18    0.14
  -9   5  -3    0.21    0.18
  -9   5  -4    1.07    0.28
   9  -5   5    3.57    0.38
   9  -5   6    0.73    0.18
   9  -5   7    0.71    0.13
   9  -5   7    0.67    0.17
   9  -5   8    0.93    0.14
   9  -5   8    0.93    0.18
   9  -5   9    0.16    0.06
   9  -5   9    0.00    0.08
  -9   4  10    0.14    0.09
  -9   4  10    0.13    0.08
  -9   4   9    1.22    0.21
  -9   4   9    1.37    0.18
  -9   4   9    1.11    0.18
  -9   4   8    0.10    0.12
  -9   4   8    0.31    0.11
  -9   4   8   -0.03    0.10
  -9   4   8    0.13    0.15
  -9   4   7    0.96    0.22
  -9   4   7    0.62    0.21
  -9   4   7    0.90    0.17
  -9   4   7    0.74    0.19
  -9   4   6    0.20    0.15
  -9   4   6   -0.05    0.14
  -9   4   6    0.01    0.09
  -9   4   6   -0.05    0.11
  -9   4   5    0.43    0.18
  -9   4   5    0.68    0.19
  -9   4   5    0.33    0.13
  -9   4   4   -0.17    0.13
  -9   4   4   -0.07    0.09
  -9   4   4    0.26    0.10
  -9   4   4    0.01    0.11
  -9   4   3    3.22    0.35
  -9   4   3    3.25    0.37
  -9   4   3    2.95    0.32
  -9   4   3    3.47    0.37
  -9   4   2   -0.07    0.12
  -9   4   2   -0.12    0.13
  -9   4   1   -0.15    0.12
   9  -4  -1   -0.07    0.10
   9  -4   0   -0.06    0.12
  -9   4   0    0.16    0.13
   9  -4   1    0.32    0.15
  -9   4  -1    0.09    0.15
   9  -4   1    0.17    0.08
   9  -4   2    0.53    0.18
  -9   4  -2    0.33    0.19
   9  -4   2    0.21    0.12
   9  -4   3    1.00    0.24
  -9   4  -3    0.49    0.21
   9  -4   3    0.85    0.19
   9  -4   4    0.21    0.14
   9  -4   5    0.38    0.16
   9  -4   6   -0.02    0.09
   9  -4   7    1.85    0.21
   9  -4   7    1.83    0.26
   9  -4   8    0.21    0.08
   9  -4   8    0.17    0.10
   9  -4   9    0.14    0.06
   9  -4   9    0.13    0.07
  -9   3  11    0.28    0.09
  -9   3  10    1.20    0.17
  -9   3  10    1.25    0.18
  -9   3   9    0.03    0.10
  -9   3   9    0.15    0.10
  -9   3   9   -0.02    0.08
  -9   3   9   -0.16    0.15
  -9   3   8    0.38    0.17
  -9   3   8    0.38    0.13
  -9   3   8    0.23    0.12
  -9   3   8    0.08    0.17
  -9   3   7    0.14    0.16
  -9   3   7    0.13    0.15
  -9   3   7   -0.06    0.10
  -9   3   7   -0.02    0.10
  -9   3   7    0.16    0.11
  -9   3   6    0.36    0.15
  -9   3   6    0.33    0.15
  -9   3   6    0.42    0.12
  -9   3   6    0.67    0.19
  -9   3   6    0.58    0.15
  -9   3   5    0.27    0.16
  -9   3   5    0.01    0.15
  -9   3   5    0.28    0.15
  -9   3   5    0.19    0.10
  -9   3   4    3.83    0.40
  -9   3   4    3.13    0.36
  -9   3   4    3.17    0.34
  -9   3   4    2.56    0.25
  -9   3   4    3.23    0.36
  -9   3   3    1.25    0.23
  -9   3   3    1.86    0.26
  -9   3   3    1.51    0.25
  -9   3   2    0.25    0.13
   9  -3  -2    0.16    0.11
  -9   3   1    1.28    0.23
   9  -3  -1    0.88    0.19
   9  -3   0    0.05    0.10
   9  -3   1    0.66    0.18
   9  -3   1    0.55    0.15
   9  -3   2    0.43    0.17
   9  -3   2    0.74    0.18
   9  -3   3    1.11    0.24
   9  -3   3    0.93    0.20
   9  -3   4    0.61    0.17
   9  -3   5    0.16    0.14
   9  -3   6    0.02    0.05
   9  -3   6   -0.04    0.11
   9  -3   7    0.81    0.14
   9  -3   7    0.71    0.16
   9  -3   8   -0.01    0.04
   9  -3   8    0.11    0.08
   9  -3   9    0.18    0.05
  -9   2  12    0.07    0.05
  -9   2  11    0.41    0.11
  -9   2  10    0.29    0.10
  -9   2  10    0.47    0.13
  -9   2  10    0.33    0.17
  -9   2   9    0.20    0.16
  -9   2   9    0.04    0.10
  -9   2   9   -0.02    0.08
  -9   2   9   -0.06    0.19
  -9   2   8    0.26    0.18
  -9   2   8   -0.06    0.11
  -9   2   8    0.02    0.09
  -9   2   8    0.02    0.10
  -9   2   8    0.00    0.15
  -9   2   7    0.07    0.15
  -9   2   7    0.06    0.14
  -9   2   7    0.03    0.08
  -9   2   7    0.19    0.11
  -9   2   7    0.20    0.11
  -9   2   6    6.23    0.53
  -9   2   6    7.86    0.43
  -9   2   6    6.79    0.49
  -9   2   6    6.59    0.42
  -9   2   6    6.30    0.51
  -9   2   5    2.52    0.33
  -9   2   5    2.75    0.31
  -9   2   5    2.46    0.26
  -9   2   5    2.34    0.31
  -9   2   4    0.12    0.11
  -9   2   4   -0.29    0.16
  -9   2   3   -0.08    0.10
  -9   2   3   -0.34    0.16
  -9   2   2    1.47    0.24
   9  -2  -2    1.50    0.23
  -9   2   1    0.09    0.11
   9  -2  -1    0.10    0.10
   9  -2   0    2.00    0.29
   9  -2   0    2.01    0.26
   9  -2   1    0.94    0.22
   9  -2   1    0.62    0.19
   9  -2   2    0.92    0.23
   9  -2   2    0.80    0.19
   9  -2   3    0.86    0.20
   9  -2   4    0.35    0.15
   9  -2   5    0.33    0.15
   9  -2   6    0.20    0.08
   9  -2   6   -0.03    0.10
   9  -2   7   -0.02    0.03
   9  -2   7    0.05    0.09
   9  -2   8    0.08    0.05
   9  -2   8    0.06    0.06
  -9   1  12    0.25    0.08
  -9   1  11    0.00    0.07
  -9   1  10   -0.09    0.09
  -9   1  10    0.17    0.18
  -9   1   9    0.70    0.21
  -9   1   9    0.35    0.13
  -9   1   9    0.57    0.14
  -9   1   9    0.56    0.15
  -9   1   9    0.35    0.18
  -9   1   8    0.06    0.14
  -9   1   8    0.12    0.16
  -9   1   8    0.03    0.07
  -9   1   8    0.17    0.12
  -9   1   8    0.02    0.10
  -9   1   7    0.02    0.13
  -9   1   7    0.15    0.15
  -9   1   7    0.11    0.08
  -9   1   7    0.34    0.15
  -9   1   7    0.15    0.10
  -9   1   6   18.95    0.89
  -9   1   6   21.22    0.71
  -9   1   6   20.62    0.75
  -9   1   6   19.31    0.88
  -9   1   5    1.27    0.24
  -9   1   5    1.76    0.29
  -9   1   4    2.94    0.33
   9  -1  -4    3.49    0.34
  -9   1   4    3.49    0.37
  -9   1   3    1.28    0.23
   9  -1  -3    1.00    0.20
   9  -1  -2   15.94    0.75
  -9   1   2   16.67    0.75
  -9   1   1    0.12    0.11
   9  -1  -1   -0.18    0.12
   9  -1   0    2.89    0.34
   9  -1   0    2.96    0.31
  -9   1   0    2.68    0.30
   9  -1   1    0.00    0.13
   9  -1   1    0.09    0.10
   9  -1   2    3.73    0.38
   9  -1   3    0.37    0.16
   9  -1   4    1.54    0.25
   9  -1   5    0.14    0.07
   9  -1   5   -0.01    0.09
   9  -1   6   -0.05    0.06
   9  -1   6    0.07    0.09
   9  -1   7    0.10    0.05
   9  -1   7    0.09    0.08
  -9   0  13    0.07    0.05
  -9   0  12    0.07    0.07
  -9   0  11   -0.08    0.08
  -9   0  11    0.39    0.20
  -9   0  10    0.28    0.10
  -9   0  10    0.06    0.09
  -9   0  10    0.17    0.10
  -9   0  10   -0.08    0.18
  -9   0   9    0.08    0.06
  -9   0   9    0.04    0.09
  -9   0   9    0.02    0.10
  -9   0   9   -0.13    0.18
  -9   0   8    0.95    0.25
  -9   0   8    0.88    0.24
  -9   0   8    0.78    0.16
  -9   0   8    0.85    0.19
  -9   0   7    0.74    0.21
  -9   0   7    0.61    0.22
  -9   0   7    0.85    0.16
  -9   0   7    0.69    0.16
  -9   0   6    0.47    0.16
  -9   0   6    0.13    0.40
  -9   0   6    0.30    0.17
  -9   0   6    0.52    0.12
  -9   0   5    0.00    0.11
   9   0  -5    0.27    0.12
  -9   0   5   -0.62    0.43
  -9   0   5   -0.31    0.16
   9   0  -4    9.73    0.58
  -9   0   4   10.56    0.62
  -9   0   3    4.03    0.77
   9   0  -3    5.03    0.43
  -9   0   3    5.27    0.44
   9   0  -2   18.48    0.84
  -9   0   2   19.29    0.79
   9   0  -1    0.88    0.22
   9   0  -1    0.91    0.19
   9   0   0    5.64    0.48
   9   0   0    5.67    0.44
   9   0   1    0.53    0.16
   9   0   2    0.53    0.17
   9   0   3    2.19    0.30
   9   0   4    0.07    0.12
   9   0   5    0.10    0.06
   9   0   5    0.09    0.09
   9   0   6    0.32    0.12
  -9  -1  13   -0.02    0.06
  -9  -1  12    0.36    0.10
  -9  -1  11   -0.17    0.08
  -9  -1  11    0.10    0.08
  -9  -1  11    0.00    0.09
  -9  -1  10    0.08    0.07
  -9  -1  10    0.13    0.09
  -9  -1  10    0.27    0.13
  -9  -1  10    0.31    0.22
  -9  -1   9    0.07    0.09
  -9  -1   9    0.00    0.10
  -9  -1   8    0.63    0.23
  -9  -1   8    0.90    0.25
  -9  -1   8    0.60    0.15
  -9  -1   8    0.67    0.17
  -9  -1   7    0.06    0.15
  -9  -1   7   -0.33    0.42
  -9  -1   7    0.38    0.20
  -9  -1   7   -0.07    0.08
  -9  -1   6    1.15    0.24
   9   1  -6    1.60    0.25
  -9  -1   6    0.78    0.52
  -9  -1   6    1.51    0.28
  -9  -1   6    1.41    0.19
  -9  -1   5    0.25    0.16
   9   1  -5    0.36    0.16
  -9  -1   5    0.16    0.45
  -9  -1   5    0.32    0.18
  -9  -1   4    1.11    0.22
   9   1  -4    1.30    0.24
  -9  -1   4    0.75    0.46
   9   1  -3    0.79    0.19
  -9  -1   3    0.47    0.47
   9   1  -2    0.08    0.11
  -9  -1   2   -0.12    0.47
   9   1  -1    0.25    0.15
   9   1  -1    0.46    0.14
   9   1   0    3.40    0.36
   9   1   1    0.05    0.11
  -9  -1  -2   -0.01    0.45
   9   1   2    0.11    0.11
   9   1   3    0.13    0.13
   9   1   4    0.01    0.09
   9   1   5    0.08    0.09
   9   1   6    0.05    0.05
   9   1   6   -0.01    0.06
  -9  -2  13   -0.06    0.06
  -9  -2  12    0.57    0.12
  -9  -2  11    0.15    0.10
  -9  -2  11    0.16    0.12
  -9  -2  11    0.36    0.21
  -9  -2  10    0.01    0.07
  -9  -2  10   -0.02    0.10
  -9  -2  10    0.06    0.20
  -9  -2   9    0.00    0.08
  -9  -2   9    0.03    0.09
  -9  -2   9    0.05    0.19
  -9  -2   8   -0.17    0.11
  -9  -2   8   -0.17    0.11
  -9  -2   8   -0.15    0.23
  -9  -2   7    0.21    0.19
  -9  -2   7    0.12    0.09
  -9  -2   6    0.13    0.13
   9   2  -6    0.21    0.12
  -9  -2   6   -0.03    0.43
  -9  -2   6    0.09    0.09
  -9  -2   6    0.02    0.07
  -9  -2   5    0.41    0.17
   9   2  -5    0.35    0.16
  -9  -2   5    0.54    0.48
   9   2  -4    0.02    0.10
  -9  -2   4   -0.04    0.44
   9   2  -3    0.16    0.13
  -9  -2   3   -0.33    0.48
   9   2  -2   -0.09    0.13
  -9  -2   2   -0.30    0.42
   9   2  -2    0.08    0.10
  -9  -2   1    0.38    0.45
   9   2  -1    0.54    0.18
  -9  -2   0    0.48    0.49
   9   2   0    0.45    0.15
  -9  -2  -1   -0.33    0.40
   9   2   1    0.13    0.13
   9   2   2   -0.03    0.10
   9   2   3    0.05    0.09
   9   2   4    0.19    0.07
   9   2   4    0.16    0.10
   9   2   5    0.01    0.05
   9   2   5   -0.07    0.06
  -9  -3  13    0.34    0.09
  -9  -3  12    0.27    0.10
  -9  -3  11    0.40    0.12
  -9  -3  11    0.51    0.14
  -9  -3  11    0.57    0.23
  -9  -3  10    0.47    0.14
  -9  -3  10    0.19    0.11
  -9  -3  10    0.40    0.23
  -9  -3   9   -0.15    0.10
  -9  -3   9    0.06    0.11
  -9  -3   9    0.12    0.19
  -9  -3   8    0.37    0.12
  -9  -3   8    0.36    0.14
  -9  -3   8    0.21    0.18
  -9  -3   7    0.16    0.11
  -9  -3   7    0.27    0.47
  -9  -3   7    0.13    0.09
  -9  -3   7   -0.07    0.21
  -9  -3   6    1.42    0.23
  -9  -3   6    1.59    0.21
  -9  -3   5   -0.05    0.47
  -9  -3   4    0.13    0.46
  -9  -3   3    0.00    0.40
   9   3  -3    0.12    0.10
  -9  -3   2   -0.37    0.45
   9   3  -2    0.14    0.12
  -9  -3   1    0.47    0.48
   9   3  -1   -0.01    0.11
  -9  -3   0    0.00    0.42
   9   3   0    0.12    0.11
   9   3   1    0.01    0.12
   9   3   2    0.07    0.10
   9   3   3    0.45    0.09
   9   3   3    0.38    0.13
   9   3   4    0.16    0.06
   9   3   4    0.16    0.08
  -9  -4  14    0.04    0.04
  -9  -4  13    0.67    0.11
  -9  -4  12    0.02    0.06
  -9  -4  12    0.03    0.07
  -9  -4  11    0.03    0.07
  -9  -4  11    0.15    0.11
  -9  -4  10    0.82    0.17
  -9  -4  10    0.93    0.19
  -9  -4  10    1.10    0.28
  -9  -4   9    0.09    0.09
  -9  -4   9    0.10    0.10
  -9  -4   9    0.27    0.22
  -9  -4   8    0.41    0.13
  -9  -4   8    0.51    0.13
  -9  -4   8    0.42    0.23
  -9  -4   7    0.30    0.49
  -9  -4   7    0.30    0.12
  -9  -4   7    0.17    0.07
  -9  -4   6    0.68    0.18
  -9  -4   6    0.76    0.15
  -9  -4   5    0.13    0.45
  -9  -4   4    0.17    0.47
  -9  -4   3    0.00    0.49
   9   4  -3   -0.01    0.10
  -9  -4   2    0.37    0.41
   9   4  -2    0.79    0.18
  -9  -4   1    0.86    0.45
   9   4  -1    0.06    0.10
   9   4   0    0.06    0.11
   9   4   1    0.13    0.11
   9   4   2    0.41    0.13
   9   4   3    0.35    0.07
   9   4   3    0.12    0.07
   9   4   4    0.01    0.04
  -9  -5  13    0.25    0.08
  -9  -5  12    0.06    0.06
  -9  -5  12    0.15    0.09
  -9  -5  11    0.18    0.10
  -9  -5  11    0.27    0.11
  -9  -5  10    0.02    0.08
  -9  -5  10   -0.04    0.10
  -9  -5   9    0.20    0.11
  -9  -5   9    0.27    0.11
  -9  -5   9    0.38    0.13
  -9  -5   8    0.22    0.11
  -9  -5   8    0.40    0.12
  -9  -5   7    0.10    0.11
  -9  -5   7    0.20    0.10
  -9  -5   6    0.06    0.51
  -9  -5   6    0.45    0.16
  -9  -5   6    0.32    0.10
  -9  -5   5   -0.06    0.50
  -9  -5   4    0.16    0.47
   9   5  -4    0.46    0.16
  -9  -5   3    0.07    0.42
   9   5  -3    0.47    0.14
  -9  -5   2    0.28    0.36
   9   5  -2    0.66    0.16
   9   5  -1    0.07    0.09
   9   5   0    0.10    0.10
   9   5   1    0.37    0.12
   9   5   2   -0.02    0.06
  -9  -6  13    0.47    0.09
  -9  -6  12    0.03    0.06
  -9  -6  12    0.12    0.08
  -9  -6  11    0.06    0.07
  -9  -6  11    0.06    0.07
  -9  -6  10    0.27    0.10
  -9  -6  10    0.17    0.09
  -9  -6   9    0.54    0.13
  -9  -6   9    0.55    0.13
  -9  -6   8    0.06    0.09
  -9  -6   8    0.03    0.07
  -9  -6   7   -0.03    0.09
  -9  -6   7   -0.10    0.09
  -9  -6   6    0.17    0.13
  -9  -6   5    0.01    0.11
  -9  -6   4    0.27    0.13
   9   6  -4    0.26    0.13
   9   6  -3    0.14    0.10
   9   6  -2   -0.06    0.11
   9   6  -1    0.08    0.09
   9   6   0   -0.08    0.04
  -9  -6   0   -0.01    0.06
   9   6   0    0.06    0.08
   9   6   1    0.08    0.04
   9   6   1    0.05    0.06
  -9  -7  13    0.04    0.04
  -9  -7  12    0.02    0.06
  -9  -7  11   -0.12    0.07
  -9  -7  11    0.00    0.07
  -9  -7  10    0.09    0.07
  -9  -7  10    0.09    0.07
  -9  -7   9    0.07    0.07
  -9  -7   9   -0.06    0.08
  -9  -7   8    0.10    0.11
  -9  -7   8    0.18    0.08
  -9  -7   8   -0.02    0.08
  -9  -7   7   -0.06    0.10
  -9  -7   6   -0.04    0.08
  -9  -7   5   -0.07    0.09
  -9  -7   4    0.04    0.09
  -9  -7   3    0.13    0.09
  -9  -7   2    0.04    0.08
  -9  -7   1   -0.08    0.05
  -9  -8  12    0.11    0.04
  -9  -8  11    0.16    0.07
  -9  -8  10    0.10    0.07
  -9  -8   7   -0.03    0.07
  -9  -8   6    0.02    0.07
  -9  -8   5    0.05    0.07
  -9  -8   4    0.00    0.06
  -9  -8   3    0.03    0.05
 -10  13  -1    0.06    0.05
 -10  13  -2   -0.07    0.06
 -10  13  -3   -0.03    0.05
 -10  13  -4    0.04    0.06
 -10  13  -6   -0.01    0.07
 -10  13  -7    0.07    0.07
 -10  12   1    0.11    0.06
 -10  12   0   -0.02    0.07
 -10  12  -1    0.27    0.10
 -10  12  -2   -0.14    0.10
 -10  12  -3    0.11    0.09
 -10  12  -4   -0.06    0.08
 -10  12  -4   -0.08    0.08
 -10  12  -4   -0.02    0.11
 -10  12  -5    0.07    0.06
 -10  12  -5    0.02    0.10
 -10  12  -6    0.07    0.11
 -10  12  -7    0.05    0.09
  10 -12   8   -0.10    0.06
 -10  11   3    0.11    0.06
 -10  11   2    0.03    0.08
 -10  11   1   -0.03    0.07
 -10  11   0    0.06    0.09
 -10  11  -1    0.07    0.09
 -10  11  -2    0.99    0.20
 -10  11  -3    0.05    0.09
 -10  11  -3   -0.10    0.11
 -10  11  -4    0.97    0.20
 -10  11  -4    0.81    0.16
 -10  11  -4    0.95    0.18
 -10  11  -4    1.06    0.27
 -10  11  -5    0.10    0.12
 -10  11  -6    0.05    0.14
 -10  11  -7    0.24    0.14
  10 -11   8    0.02    0.07
  10 -11   9   -0.02    0.05
 -10  10   4   -0.08    0.07
 -10  10   3   -0.02    0.08
 -10  10   2    0.45    0.15
 -10  10   1    0.04    0.10
 -10  10   0    0.02    0.11
 -10  10  -1    0.00    0.09
 -10  10  -2    0.59    0.18
 -10  10  -2    0.65    0.16
 -10  10  -2    0.51    0.15
 -10  10  -2    0.79    0.24
 -10  10  -3    0.36    0.15
 -10  10  -3    0.18    0.11
 -10  10  -3   -0.04    0.09
 -10  10  -3    0.28    0.22
 -10  10  -4    0.02    0.11
 -10  10  -4   -0.26    0.12
 -10  10  -4   -0.04    0.15
 -10  10  -5    0.12    0.15
 -10  10  -6    0.03    0.13
 -10  10  -7   -0.07    0.15
  10 -10   8   -0.07    0.10
  10 -10   9   -0.02    0.05
 -10   9   5   -0.03    0.08
 -10   9   4   -0.06    0.12
 -10   9   3    0.72    0.19
 -10   9   2    0.54    0.17
 -10   9   1    0.18    0.13
 -10   9   0    0.28    0.13
 -10   9   0    0.19    0.14
 -10   9  -1    0.27    0.12
 -10   9  -1    0.49    0.16
 -10   9  -1    0.23    0.16
 -10   9  -1    0.32    0.16
 -10   9  -2    0.30    0.13
 -10   9  -2   -0.05    0.11
 -10   9  -2    0.23    0.13
 -10   9  -2    0.20    0.16
 -10   9  -3    0.01    0.09
 -10   9  -3   -0.06    0.10
 -10   9  -3    0.04    0.14
 -10   9  -4   -0.07    0.19
 -10   9  -5   -0.01    0.16
 -10   9  -6    0.14    0.17
 -10   9  -7    0.18    0.16
  10  -9   7    0.10    0.11
  10  -9   8   -0.02    0.08
  10  -9   9   -0.04    0.07
 -10   8   6    0.11    0.09
 -10   8   5    0.12    0.10
 -10   8   5    0.35    0.12
 -10   8   4    0.25    0.14
 -10   8   4    0.07    0.10
 -10   8   3    0.25    0.13
 -10   8   2    0.32    0.13
 -10   8   2    0.36    0.17
 -10   8   1    0.70    0.17
 -10   8   1    0.68    0.19
 -10   8   0   -0.02    0.09
 -10   8   0    0.02    0.10
 -10   8  -1    0.13    0.11
 -10   8  -1    0.02    0.10
 -10   8  -1    0.17    0.13
 -10   8  -1   -0.02    0.15
 -10   8  -2    0.01    0.10
 -10   8  -2    0.25    0.14
 -10   8  -2    0.12    0.15
 -10   8  -3   -0.14    0.15
 -10   8  -4    0.24    0.19
 -10   8  -5    0.05    0.15
 -10   8  -6    0.13    0.19
  10  -8   6    0.09    0.09
  10  -8   7   -0.10    0.10
  10  -8   8   -0.05    0.08
  10  -8   9    0.23    0.09
 -10   7   7    0.23    0.11
 -10   7   7    0.35    0.12
 -10   7   6    0.04    0.11
 -10   7   6    0.12    0.10
 -10   7   5   -0.21    0.15
 -10   7   5    0.09    0.09
 -10   7   4   -0.21    0.12
 -10   7   4    0.17    0.14
 -10   7   4    0.10    0.12
 -10   7   3    0.20    0.11
 -10   7   3    0.29    0.17
 -10   7   3    0.53    0.17
 -10   7   2   -0.09    0.12
 -10   7   2   -0.13    0.14
 -10   7   1    0.23    0.15
 -10   7   1    0.28    0.16
 -10   7   0    0.38    0.14
 -10   7   0    0.09    0.11
 -10   7  -1    0.25    0.15
 -10   7  -1    0.04    0.14
 -10   7  -2    0.12    0.17
 -10   7  -3    0.00    0.15
 -10   7  -4    2.25    0.39
 -10   7  -5    1.28    0.30
  10  -7   5    1.21    0.22
  10  -7   6    0.30    0.13
  10  -7   7    0.07    0.09
  10  -7   8    0.51    0.13
  10  -7   9    0.10    0.07
 -10   6   8    0.02    0.08
 -10   6   8    0.03    0.07
 -10   6   7    0.25    0.12
 -10   6   7    0.31    0.12
 -10   6   6    0.00    0.13
 -10   6   6    0.14    0.10
 -10   6   5    0.01    0.10
 -10   6   5   -0.17    0.16
 -10   6   5    0.00    0.11
 -10   6   4   -0.12    0.12
 -10   6   4    0.21    0.14
 -10   6   4    0.11    0.13
 -10   6   3    0.13    0.11
 -10   6   3    0.00    0.12
 -10   6   2    0.55    0.18
 -10   6   2    0.73    0.21
 -10   6   1    0.30    0.14
 -10   6   1    0.81    0.21
 -10   6   0   -0.05    0.12
 -10   6   0    0.05    0.14
 -10   6   0   -0.04    0.14
 -10   6  -1    0.01    0.16
 -10   6  -2    0.05    0.15
 -10   6  -3   -0.10    0.17
  10  -6   3   -0.05    0.09
 -10   6  -4    0.59    0.23
  10  -6   4    0.18    0.13
  10  -6   5    0.10    0.11
  10  -6   6   -0.01    0.11
  10  -6   7    0.17    0.11
  10  -6   8    0.00    0.07
  10  -6   9    0.10    0.07
 -10   5   9    0.26    0.12
 -10   5   8    1.42    0.23
 -10   5   8    1.76    0.23
 -10   5   7    0.29    0.15
 -10   5   7    0.32    0.13
 -10   5   6    0.32    0.16
 -10   5   6    0.04    0.12
 -10   5   6    0.52    0.16
 -10   5   5    0.01    0.14
 -10   5   5    0.07    0.15
 -10   5   5    0.31    0.15
 -10   5   4    0.05    0.13
 -10   5   4    0.43    0.17
 -10   5   4    0.59    0.19
 -10   5   3    0.03    0.10
 -10   5   3   -0.06    0.13
 -10   5   2    0.67    0.17
 -10   5   2    0.66    0.21
 -10   5   1    0.07    0.11
 -10   5   1   -0.08    0.11
 -10   5   0   -0.04    0.10
 -10   5  -1    0.99    0.28
 -10   5  -2   -0.02    0.15
  10  -5   2    0.28    0.13
  10  -5   3    1.75    0.26
  10  -5   4    0.44    0.16
  10  -5   5    0.83    0.19
  10  -5   6    0.11    0.10
  10  -5   7    0.39    0.14
  10  -5   8    0.12    0.09
  10  -5   9    0.00    0.05
 -10   4   9    0.53    0.16
 -10   4   9    0.61    0.12
 -10   4   9    0.85    0.15
 -10   4   8    0.55    0.17
 -10   4   8    0.89    0.15
 -10   4   8    0.92    0.19
 -10   4   8    0.39    0.17
 -10   4   7    2.07    0.31
 -10   4   7    3.25    0.27
 -10   4   7    2.81    0.32
 -10   4   7    2.11    0.30
 -10   4   6    0.24    0.13
 -10   4   6   -0.02    0.15
 -10   4   6    0.22    0.13
 -10   4   5    0.03    0.13
 -10   4   5   -0.03    0.15
 -10   4   5    0.32    0.14
 -10   4   4    0.34    0.15
 -10   4   4    0.10    0.16
 -10   4   3    1.04    0.23
 -10   4   3    1.17    0.24
 -10   4   2    0.04    0.12
 -10   4   2   -0.19    0.13
 -10   4   1    0.16    0.14
  10  -4  -1   -0.11    0.12
 -10   4   0   -0.01    0.14
  10  -4   0   -0.33    0.15
  10  -4   1   -0.23    0.11
  10  -4   2    0.69    0.17
  10  -4   3   -0.05    0.09
  10  -4   4   -0.06    0.10
  10  -4   5    0.11    0.12
  10  -4   6    0.38    0.14
  10  -4   7    0.14    0.09
  10  -4   8    0.36    0.10
 -10   3  11    0.12    0.05
 -10   3  10    0.00    0.06
 -10   3   9    0.28    0.14
 -10   3   9    0.26    0.10
 -10   3   9    0.07    0.14
 -10   3   8    0.72    0.21
 -10   3   8    0.81    0.15
 -10   3   8    0.58    0.15
 -10   3   7    1.33    0.25
 -10   3   7    1.26    0.26
 -10   3   7    1.42    0.19
 -10   3   7    1.81    0.26
 -10   3   7    1.30    0.19
 -10   3   6    1.38    0.26
 -10   3   6    1.29    0.26
 -10   3   6    1.84    0.27
 -10   3   6    1.89    0.23
 -10   3   5    0.24    0.14
 -10   3   5    0.37    0.17
 -10   3   5    0.27    0.11
 -10   3   4    0.12    0.12
 -10   3   4    0.00    0.14
 -10   3   4    0.01    0.09
 -10   3   3    1.18    0.24
 -10   3   3    0.64    0.19
 -10   3   2    0.10    0.11
  10  -3  -2   -0.13    0.11
 -10   3   1    0.06    0.11
  10  -3  -1    0.00    0.10
 -10   3   0    0.13    0.12
  10  -3   0    0.30    0.15
  10  -3   1    0.26    0.14
  10  -3   2   -0.18    0.12
  10  -3   3    0.55    0.17
  10  -3   4    0.04    0.10
  10  -3   5    0.08    0.10
  10  -3   6    0.18    0.10
  10  -3   7   -0.05    0.09
  10  -3   8   -0.02    0.05
 -10   2  11    0.08    0.06
 -10   2  10    0.05    0.07
 -10   2  10    0.23    0.15
 -10   2   9   -0.01    0.08
 -10   2   9   -0.16    0.17
 -10   2   8    0.28    0.16
 -10   2   8    0.04    0.08
 -10   2   8    0.09    0.10
 -10   2   8    0.39    0.16
 -10   2   7    0.05    0.14
 -10   2   7    0.24    0.16
 -10   2   7    0.16    0.09
 -10   2   7    0.21    0.12
 -10   2   6    0.32    0.17
 -10   2   6    0.46    0.20
 -10   2   6    0.33    0.11
 -10   2   5    0.28    0.15
 -10   2   5    0.37    0.16
 -10   2   5    0.33    0.12
 -10   2   4    0.93    0.45
 -10   2   4    1.42    0.25
 -10   2   4    1.73    0.28
 -10   2   3    0.08    0.10
  10  -2  -3    0.37    0.15
 -10   2   2    0.88    0.22
  10  -2  -2    1.40    0.25
 -10   2   1    0.86    0.19
  10  -2  -1    0.62    0.19
  10  -2   0    4.03    0.37
 -10   2   0    4.07    0.40
 -10   2  -1   -0.28    0.13
  10  -2   1    0.24    0.13
  10  -2   2    0.23    0.12
  10  -2   3    0.83    0.20
  10  -2   4    0.26    0.13
  10  -2   5    0.22    0.12
  10  -2   6    0.20    0.11
  10  -2   7    0.07    0.07
 -10   1  12    0.04    0.05
 -10   1  11    0.05    0.06
 -10   1  10    0.06    0.07
 -10   1  10    0.20    0.16
 -10   1   9    0.13    0.15
 -10   1   9    0.01    0.08
 -10   1   9    0.11    0.11
 -10   1   9   -0.18    0.18
 -10   1   8    4.10    0.42
 -10   1   8    4.27    0.32
 -10   1   8    3.95    0.34
 -10   1   8    3.87    0.42
 -10   1   7    0.69    0.21
 -10   1   7    0.92    0.24
 -10   1   7    0.79    0.14
 -10   1   7    0.49    0.14
 -10   1   6    0.00    0.14
 -10   1   6    0.19    0.16
 -10   1   6    0.05    0.09
 -10   1   5    0.19    0.15
 -10   1   5    0.17    0.42
 -10   1   5    0.23    0.16
 -10   1   4    0.20    0.15
 -10   1   4   -0.39    0.39
 -10   1   3    4.87    0.87
  10  -1  -3    5.87    0.48
 -10   1   3    6.59    0.51
  10  -1  -2    4.33    0.43
 -10   1   2    4.16    0.40
 -10   1   1    0.52    0.16
 -10   1   0    0.08    0.10
  10  -1   0    0.18    0.12
  10  -1   1   -0.06    0.10
  10  -1   2    0.30    0.14
  10  -1   3    0.06    0.10
  10  -1   4    0.26    0.12
  10  -1   5   -0.01    0.08
  10  -1   6    0.03    0.07
  10  -1   7    0.05    0.04
 -10   0  12    0.07    0.06
 -10   0  11    0.26    0.09
 -10   0  11    0.31    0.16
 -10   0  10   -0.21    0.09
 -10   0  10   -0.03    0.08
 -10   0   9    0.92    0.17
 -10   0   9    1.03    0.19
 -10   0   9    0.66    0.21
 -10   0   8    0.34    0.19
 -10   0   8    0.30    0.17
 -10   0   8    0.00    0.07
 -10   0   8   -0.02    0.10
 -10   0   7    4.03    0.42
 -10   0   7    3.87    0.30
 -10   0   7    3.59    0.33
 -10   0   7    3.29    0.39
 -10   0   6    0.09    0.13
 -10   0   6    0.39    0.18
 -10   0   5   -0.01    0.14
 -10   0   5    0.01    0.43
 -10   0   5    0.46    0.18
 -10   0   4    0.02    0.14
 -10   0   4   -0.48    0.45
 -10   0   3    9.44    1.15
 -10   0   3   16.85    0.78
 -10   0   2    2.88    0.68
 -10   0   2    3.05    0.33
  10   0  -1    5.58    0.43
  10   0   0    2.35    0.29
  10   0   1    3.44    0.36
  10   0   2    0.10    0.11
 -10   0  -3    1.10    0.43
  10   0   3    1.32    0.23
  10   0   4    0.44    0.14
  10   0   5    0.19    0.09
  10   0   6    0.21    0.05
  10   0   6    0.09    0.06
 -10  -1  12    0.10    0.07
 -10  -1  11    0.22    0.09
 -10  -1  11    0.44    0.20
 -10  -1  10    0.01    0.07
 -10  -1  10   -0.01    0.08
 -10  -1  10    0.03    0.17
 -10  -1   9    0.03    0.07
 -10  -1   9   -0.02    0.10
 -10  -1   8    1.80    0.21
 -10  -1   8    1.85    0.25
 -10  -1   8    1.12    0.27
 -10  -1   7    0.10    0.15
 -10  -1   7    0.24    0.42
 -10  -1   7    0.01    0.09
 -10  -1   6    1.45    0.26
 -10  -1   6    0.42    0.44
 -10  -1   5   -0.12    0.17
 -10  -1   5    0.14    0.47
 -10  -1   4    0.57    0.17
 -10  -1   4    0.46    0.51
 -10  -1   3    0.16    0.40
 -10  -1   2    1.04    0.55
 -10  -1   1    0.09    0.45
  10   1  -1    0.06    0.09
 -10  -1   0    1.12    0.56
  10   1   0    1.50    0.24
 -10  -1  -1    0.40    0.42
  10   1   1    0.56    0.17
 -10  -1  -2   -0.02    0.32
  10   1   2    0.26    0.12
  10   1   3    0.10    0.09
  10   1   4    0.02    0.07
  10   1   5    0.01    0.05
 -10  -2  13    0.18    0.06
 -10  -2  12    0.41    0.10
 -10  -2  11    1.25    0.17
 -10  -2  11    1.18    0.19
 -10  -2  11    1.32    0.25
 -10  -2  10    0.15    0.08
 -10  -2  10    0.27    0.12
 -10  -2  10    0.27    0.20
 -10  -2   9    0.21    0.10
 -10  -2   9    0.34    0.13
 -10  -2   9    0.10    0.18
 -10  -2   8    0.17    0.10
 -10  -2   8   -0.05    0.10
 -10  -2   7    0.96    0.23
 -10  -2   7    0.46    0.42
 -10  -2   6   -0.06    0.12
 -10  -2   6    0.07    0.47
 -10  -2   6    0.03    0.08
 -10  -2   5    0.14    0.14
 -10  -2   5    0.21    0.55
 -10  -2   4    0.81    0.54
 -10  -2   3    0.19    0.42
 -10  -2   2    0.02    0.43
  10   2  -2   -0.02    0.10
 -10  -2   1    0.01    0.43
  10   2  -1    0.00    0.09
 -10  -2   0    0.32    0.45
  10   2   0    0.08    0.09
 -10  -2  -1   -0.07    0.38
  10   2   1    0.28    0.13
  10   2   2    0.17    0.09
  10   2   3   -0.06    0.08
  10   2   4    0.05    0.06
 -10  -3  13    0.39    0.08
 -10  -3  12    0.41    0.10
 -10  -3  11    0.03    0.08
 -10  -3  11    0.17    0.10
 -10  -3  10   -0.01    0.07
 -10  -3  10    0.06    0.08
 -10  -3  10    0.18    0.18
 -10  -3   9    0.69    0.15
 -10  -3   9    0.86    0.18
 -10  -3   9    0.59    0.23
 -10  -3   8    0.42    0.12
 -10  -3   8    0.20    0.11
 -10  -3   8    0.08    0.16
 -10  -3   7    0.57    0.15
 -10  -3   7    0.00    0.38
 -10  -3   7    0.06    0.15
 -10  -3   6    0.19    0.45
 -10  -3   6    0.80    0.18
 -10  -3   5   -0.02    0.46
 -10  -3   4   -0.11    0.40
 -10  -3   3    0.26    0.53
  10   3  -3    0.78    0.18
 -10  -3   2    0.33    0.49
  10   3  -2    0.25    0.13
 -10  -3   1    0.07    0.38
  10   3  -1   -0.03    0.08
 -10  -3   0    0.55    0.37
  10   3   0    1.17    0.20
  10   3   1   -0.02    0.09
  10   3   2    0.28    0.12
  10   3   3    0.02    0.06
 -10  -4  13    0.45    0.08
 -10  -4  12    0.48    0.10
 -10  -4  12    0.34    0.11
 -10  -4  11    0.18    0.09
 -10  -4  11    0.50    0.13
 -10  -4  10    0.26    0.11
 -10  -4  10    0.30    0.12
 -10  -4   9    0.67    0.14
 -10  -4   9    0.75    0.16
 -10  -4   9    0.71    0.21
 -10  -4   8    0.26    0.10
 -10  -4   8    0.14    0.09
 -10  -4   8    0.06    0.09
 -10  -4   7    0.17    0.11
 -10  -4   6    0.47    0.52
 -10  -4   6    0.48    0.15
 -10  -4   5    0.03    0.57
 -10  -4   4   -0.08    0.41
 -10  -4   3    0.39    0.44
  10   4  -3    0.59    0.16
 -10  -4   2    0.02    0.36
  10   4  -2    0.04    0.09
 -10  -4   1   -0.03    0.34
  10   4  -1    0.46    0.14
  10   4   0   -0.02    0.07
  10   4   1   -0.04    0.07
  10   4   2    0.11    0.07
 -10  -5  12    0.04    0.05
 -10  -5  12    0.03    0.06
 -10  -5  11   -0.02    0.05
 -10  -5  11   -0.03    0.07
 -10  -5  10    0.01    0.06
 -10  -5  10   -0.04    0.07
 -10  -5   9    0.08    0.07
 -10  -5   9    0.14    0.10
 -10  -5   8    0.05    0.07
 -10  -5   7    0.23    0.12
 -10  -5   6   -0.05    0.09
 -10  -5   5   -0.05    0.49
 -10  -5   5    0.19    0.10
 -10  -5   4    0.17    0.43
  10   5  -4    0.03    0.08
 -10  -5   3    0.39    0.45
  10   5  -3   -0.04    0.09
  10   5  -2    0.15    0.10
  10   5  -1    0.03    0.06
  10   5   0    0.05    0.07
  10   5   1    0.08    0.06
 -10  -6  12    0.12    0.05
 -10  -6  11    0.00    0.05
 -10  -6  11    0.11    0.07
 -10  -6  10    0.04    0.07
 -10  -6   9   -0.01    0.07
 -10  -6   8    0.17    0.10
 -10  -6   8   -0.04    0.08
 -10  -6   7    0.04    0.07
 -10  -6   6    0.07    0.09
 -10  -6   5    0.10    0.09
 -10  -6   4    0.02    0.08
 -10  -6   3    0.01    0.07
 -10  -6   2    0.09    0.07
  10   6  -2    0.03    0.06
 -10  -6   1    0.01    0.05
 -10  -7  10    0.28    0.07
 -10  -7   9    0.15    0.07
 -10  -7   8   -0.08    0.07
 -10  -7   8   -0.07    0.07
 -10  -7   7    0.06    0.08
 -10  -7   6   -0.02    0.06
 -10  -7   5   -0.04    0.07
 -10  -7   4    0.00    0.07
 -10  -7   3   -0.06    0.05
 -10  -8   6    0.01    0.05
 -10  -8   5    0.02    0.05
 -11  12   0    0.25    0.07
 -11  12  -1    0.18    0.08
 -11  12  -2    0.05    0.06
 -11  12  -3   -0.01    0.05
 -11  11   2   -0.05    0.07
 -11  11   1    0.10    0.09
 -11  11   0   -0.05    0.08
 -11  11  -1    0.25    0.12
 -11  11  -2    0.06    0.08
 -11  11  -3    1.26    0.19
 -11  11  -4    0.61    0.19
 -11  11  -5    0.12    0.09
 -11  11  -5    0.12    0.14
  11 -11   5    0.03    0.06
 -11  11  -6   -0.03    0.06
  11 -11   6    0.06    0.06
 -11  11  -7    0.00    0.05
  11 -11   7    0.11    0.06
 -11  10   4    0.01    0.05
 -11  10   3   -0.25    0.11
 -11  10   2    0.19    0.10
 -11  10   1    0.14    0.10
 -11  10   0    0.13    0.11
 -11  10  -1   -0.07    0.09
 -11  10  -2    0.43    0.13
 -11  10  -2    0.60    0.16
 -11  10  -3    0.13    0.09
 -11  10  -3    0.13    0.14
 -11  10  -4   -0.08    0.10
 -11  10  -4    0.04    0.13
  11 -10   4   -0.06    0.08
 -11  10  -5    0.11    0.14
  11 -10   5   -0.03    0.07
  11 -10   6    0.08    0.08
  11 -10   7    0.00    0.07
 -11  10  -8    0.06    0.06
  11 -10   8    0.09    0.05
 -11   9   5   -0.02    0.06
 -11   9   4   -0.12    0.10
 -11   9   3   -0.08    0.11
 -11   9   2    0.25    0.12
 -11   9   1    0.08    0.12
 -11   9   0    0.21    0.11
 -11   9   0    0.07    0.10
 -11   9  -1    0.48    0.15
 -11   9  -1    0.28    0.13
 -11   9  -2    0.17    0.11
 -11   9  -2    0.11    0.09
 -11   9  -2    0.09    0.14
 -11   9  -3    0.02    0.09
 -11   9  -3   -0.42    0.18
 -11   9  -4    0.15    0.14
  11  -9   4    0.04    0.08
  11  -9   5    0.03    0.08
  11  -9   6   -0.01    0.07
  11  -9   7    0.02    0.06
  11  -9   8   -0.11    0.06
 -11   8   6    0.15    0.08
 -11   8   5    0.02    0.10
 -11   8   4    0.15    0.12
 -11   8   3    0.51    0.15
 -11   8   2    0.43    0.14
 -11   8   2    0.73    0.18
 -11   8   1    0.05    0.11
 -11   8   1    0.06    0.11
 -11   8   0    0.13    0.10
 -11   8   0    0.07    0.14
 -11   8  -1    0.03    0.10
 -11   8  -1    0.00    0.09
 -11   8  -1   -0.13    0.14
 -11   8  -2   -0.05    0.12
 -11   8  -2    0.21    0.16
 -11   8  -3    0.16    0.19
  11  -8   3   -0.27    0.12
 -11   8  -4    0.22    0.16
  11  -8   4    0.05    0.08
  11  -8   5    0.08    0.10
  11  -8   6   -0.01    0.08
  11  -8   7   -0.10    0.08
  11  -8   8    0.05    0.06
 -11   7   7    0.04    0.07
 -11   7   6    0.41    0.14
 -11   7   5    0.02    0.10
 -11   7   4   -0.20    0.11
 -11   7   4   -0.11    0.15
 -11   7   3    0.17    0.12
 -11   7   3    0.26    0.14
 -11   7   2    1.48    0.24
 -11   7   2    1.60    0.26
 -11   7   1   -0.03    0.10
 -11   7   1    0.21    0.14
 -11   7   0    0.94    0.21
 -11   7   0    0.91    0.21
 -11   7  -1    0.11    0.11
 -11   7  -2    0.03    0.12
  11  -7   3   -0.10    0.10
  11  -7   4    0.74    0.18
  11  -7   5    1.17    0.21
  11  -7   6    0.12    0.09
  11  -7   7    0.27    0.10
  11  -7   8   -0.02    0.06
 -11   6   8    0.04    0.08
 -11   6   7   -0.01    0.09
 -11   6   6    0.00    0.11
 -11   6   5    0.44    0.15
 -11   6   5    0.09    0.12
 -11   6   4    0.24    0.14
 -11   6   4   -0.08    0.14
 -11   6   3    1.40    0.25
 -11   6   3    1.07    0.23
 -11   6   2    0.14    0.13
 -11   6   2   -0.09    0.15
 -11   6   1    0.41    0.15
 -11   6   1    0.73    0.18
 -11   6   0   -0.15    0.15
 -11   6  -1    0.66    0.18
  11  -6   2    0.07    0.08
  11  -6   3    0.22    0.13
  11  -6   4    0.02    0.09
  11  -6   5    0.21    0.13
  11  -6   6    0.18    0.11
 -11   6  -7   -0.11    0.07
  11  -6   7    0.60    0.13
  11  -6   8    0.13    0.07
 -11   5   8    0.16    0.11
 -11   5   7    0.82    0.18
 -11   5   7    0.33    0.15
 -11   5   6    0.63    0.16
 -11   5   6    0.74    0.19
 -11   5   5    0.06    0.11
 -11   5   5   -0.22    0.15
 -11   5   4   -0.06    0.15
 -11   5   4   -0.05    0.15
 -11   5   3    1.95    0.30
 -11   5   3    2.01    0.30
 -11   5   2    0.04    0.12
 -11   5   2   -0.09    0.13
 -11   5   1    0.18    0.12
 -11   5   0   -0.01    0.11
 -11   5  -1    0.12    0.12
  11  -5   2    0.12    0.11
  11  -5   3    0.89    0.19
  11  -5   4    0.16    0.12
  11  -5   5    0.14    0.11
 -11   5  -6   -0.12    0.08
  11  -5   6    0.07    0.09
  11  -5   7    0.06    0.07
  11  -5   8    0.04    0.05
 -11   4   8    0.40    0.15
 -11   4   8    0.09    0.12
 -11   4   7    0.53    0.18
 -11   4   7    0.56    0.18
 -11   4   6    1.23    0.24
 -11   4   6    0.93    0.21
 -11   4   5   -0.08    0.14
 -11   4   5   -0.16    0.16
 -11   4   4    0.00    0.14
 -11   4   4   -0.04    0.15
 -11   4   3    0.28    0.17
 -11   4   3   -0.32    0.35
 -11   4   3   -0.12    0.14
 -11   4   2    0.25    0.14
 -11   4   1    0.62    0.19
 -11   4   0    0.32    0.14
 -11   4  -1    0.11    0.13
  11  -4   1   -0.08    0.10
 -11   4  -2    0.10    0.12
  11  -4   2    0.14    0.11
 -11   4  -3   -0.05    0.09
  11  -4   3   -0.16    0.11
 -11   4  -4    0.06    0.10
  11  -4   4   -0.04    0.09
  11  -4   5   -0.04    0.10
  11  -4   6    0.18    0.11
  11  -4   7   -0.01    0.06
 -11   3   9    0.10    0.12
 -11   3   8    0.06    0.12
 -11   3   8   -0.28    0.17
 -11   3   7    0.96    0.22
 -11   3   7    0.94    0.21
 -11   3   6    2.42    0.34
 -11   3   6    3.43    0.30
 -11   3   6    3.25    0.38
 -11   3   5   -0.03    0.13
 -11   3   5   -0.03    0.13
 -11   3   5    0.02    0.06
 -11   3   4   -0.02    0.15
 -11   3   4   -0.18    0.37
 -11   3   4    0.10    0.13
 -11   3   3    0.59    0.18
 -11   3   3    0.18    0.41
 -11   3   2    0.19    0.13
 -11   3   1    0.05    0.11
 -11   3   0    0.46    0.16
 -11   3  -1    0.36    0.15
  11  -3   1    0.27    0.12
 -11   3  -2   -0.28    0.13
  11  -3   2    0.22    0.11
 -11   3  -3    0.17    0.10
  11  -3   3    0.17    0.12
  11  -3   4   -0.01    0.09
  11  -3   5    0.08    0.09
 -11   3  -6   -0.14    0.27
  11  -3   6    0.21    0.09
  11  -3   7    0.15    0.06
 -11   2  10    0.34    0.14
 -11   2   9   -0.10    0.14
 -11   2   8    1.86    0.28
 -11   2   8    1.75    0.21
 -11   2   7    0.23    0.15
 -11   2   7    0.08    0.15
 -11   2   7    0.00    0.07
 -11   2   6    0.04    0.14
 -11   2   6    0.10    0.13
 -11   2   6    0.02    0.07
 -11   2   5   -0.12    0.17
 -11   2   5    0.12    0.33
 -11   2   5   -0.09    0.14
 -11   2   5   -0.27    0.11
 -11   2   4    1.37    0.26
 -11   2   4    1.21    0.24
 -11   2   3    2.01    0.66
 -11   2   3    3.49    0.38
 -11   2   2    4.47    0.43
 -11   2   1    0.51    0.16
 -11   2   0    1.47    0.25
  11  -2   0    1.09    0.19
 -11   2  -1   -0.23    0.12
  11  -2   1    0.12    0.12
  11  -2   2   -0.12    0.12
  11  -2   3    0.79    0.18
  11  -2   4    0.35    0.13
 -11   2  -5    0.24    0.33
  11  -2   5    0.15    0.09
  11  -2   6    0.17    0.08
 -11   1  10    0.44    0.18
 -11   1   9    0.07    0.08
 -11   1   9   -0.15    0.16
 -11   1   8    0.71    0.20
 -11   1   8    0.89    0.17
 -11   1   8    0.44    0.20
 -11   1   7    1.08    0.24
 -11   1   7    0.75    0.21
 -11   1   7    0.82    0.16
 -11   1   6    2.65    0.33
 -11   1   6    2.35    0.26
 -11   1   6    2.24    0.32
 -11   1   5   -0.27    0.15
 -11   1   5    0.03    0.38
 -11   1   5    0.04    0.13
 -11   1   4    0.19    0.14
 -11   1   4    0.24    0.41
 -11   1   3   -0.28    0.15
 -11   1   3   -0.03    0.42
 -11   1   2   -0.02    0.09
 -11   1   2    0.00    0.45
 -11   1   1    0.95    0.20
  11  -1   0    2.69    0.30
  11  -1   1    0.22    0.12
  11  -1   2    0.14    0.11
 -11   1  -3   -0.03    0.36
  11  -1   3    0.18    0.11
 -11   1  -4   -0.08    0.25
  11  -1   4    0.17    0.10
  11  -1   5   -0.02    0.06
  11  -1   6   -0.01    0.04
 -11   0  10    0.06    0.07
 -11   0  10    0.07    0.15
 -11   0   9    0.20    0.11
 -11   0   9   -0.03    0.17
 -11   0   8    0.47    0.14
 -11   0   8    0.18    0.17
 -11   0   7    0.55    0.20
 -11   0   7    0.96    0.43
 -11   0   7    0.43    0.15
 -11   0   6    0.17    0.14
 -11   0   6   -0.07    0.37
 -11   0   5    0.15    0.13
 -11   0   5   -0.02    0.41
 -11   0   4    1.41    0.25
 -11   0   4    0.30    0.38
 -11   0   3    0.96    0.19
 -11   0   3    0.58    0.45
 -11   0   2   -0.08    0.44
 -11   0   1   -0.17    0.43
  11   0  -1    0.13    0.09
 -11   0   0   -0.21    0.42
  11   0   0    0.00    0.08
 -11   0  -1    0.08    0.32
  11   0   1    0.11    0.10
 -11   0  -2    0.05    0.39
  11   0   2    0.47    0.14
 -11   0  -3   -0.48    0.30
  11   0   3    0.17    0.10
  11   0   4    0.06    0.07
  11   0   5    0.05    0.05
 -11  -1  10   -0.01    0.07
 -11  -1  10    0.18    0.17
 -11  -1   9    0.13    0.10
 -11  -1   9    0.00    0.15
 -11  -1   8   -0.04    0.09
 -11  -1   8   -0.14    0.18
 -11  -1   7    0.59    0.22
 -11  -1   7    0.52    0.14
 -11  -1   6   -0.04    0.11
 -11  -1   6    0.01    0.41
 -11  -1   5   -0.13    0.13
 -11  -1   5    0.27    0.48
 -11  -1   4   -0.03    0.10
 -11  -1   4    0.18    0.45
 -11  -1   3   -0.18    0.40
 -11  -1   2    0.00    0.46
 -11  -1   1    0.01    0.38
  11   1  -1   -0.07    0.09
 -11  -1   0    0.13    0.39
  11   1   0    0.08    0.09
 -11  -1  -1   -0.32    0.35
  11   1   1   -0.04    0.10
 -11  -1  -2    0.11    0.26
  11   1   2    0.16    0.09
  11   1   3    0.07    0.07
  11   1   4   -0.02    0.04
 -11  -2  11    0.01    0.07
 -11  -2  10    0.00    0.08
 -11  -2  10    0.27    0.17
 -11  -2   9   -0.10    0.10
 -11  -2   9    0.01    0.14
 -11  -2   8    0.01    0.09
 -11  -2   8    0.03    0.16
 -11  -2   7    0.02    0.38
 -11  -2   7   -0.03    0.15
 -11  -2   6    0.08    0.41
 -11  -2   6   -0.04    0.13
 -11  -2   5    0.11    0.49
 -11  -2   4    0.27    0.44
 -11  -2   3    0.07    0.41
 -11  -2   2   -0.12    0.38
  11   2  -2    0.28    0.11
 -11  -2   1    0.04    0.36
  11   2  -1    0.21    0.12
 -11  -2   0   -0.01    0.34
  11   2   0    0.00    0.08
 -11  -2  -1    0.27    0.32
  11   2   1    0.00    0.07
  11   2   2   -0.03    0.07
  11   2   3    0.14    0.07
 -11  -3  11    0.02    0.07
 -11  -3  10    0.13    0.09
 -11  -3  10    0.64    0.19
 -11  -3   9    0.11    0.11
 -11  -3   9    0.26    0.18
 -11  -3   8    0.04    0.09
 -11  -3   8    0.15    0.17
 -11  -3   7    0.35    0.45
 -11  -3   6   -0.36    0.41
 -11  -3   6   -0.07    0.08
 -11  -3   5   -0.12    0.38
 -11  -3   5    0.13    0.10
 -11  -3   4    0.28    0.46
 -11  -3   3    0.19    0.38
 -11  -3   2    0.10    0.32
  11   3  -2    0.05    0.07
 -11  -3   1   -0.07    0.30
  11   3  -1    0.02    0.07
 -11  -3   0    0.04    0.29
  11   3   0   -0.14    0.08
  11   3   1    0.39    0.10
  11   3   2    0.07    0.05
 -11  -4  11    0.12    0.08
 -11  -4  10    0.15    0.09
 -11  -4   9    0.48    0.12
 -11  -4   8    0.15    0.08
 -11  -4   7    0.24    0.10
 -11  -4   6    0.07    0.42
 -11  -4   6   -0.01    0.08
 -11  -4   5    0.00    0.39
 -11  -4   5    0.06    0.09
 -11  -4   4   -0.06    0.33
 -11  -4   4    0.03    0.10
 -11  -4   3   -0.15    0.38
  11   4  -3    0.07    0.07
 -11  -4   2    0.30    0.32
  11   4  -2    0.08    0.07
  11   4  -1    0.04    0.06
  11   4   0   -0.07    0.07
  11   4   1    0.05    0.05
 -11  -5  11    0.07    0.06
 -11  -5  10    0.06    0.06
 -11  -5   9    0.03    0.07
 -11  -5   8    0.20    0.09
 -11  -5   7   -0.05    0.06
 -11  -5   6   -0.06    0.08
 -11  -5   5   -0.06    0.10
 -11  -5   4    0.06    0.08
 -11  -5   3    0.06    0.07
 -11  -5   2    0.08    0.07
  11   5  -2    0.03    0.06
 -11  -5   1    0.01    0.05
 -11  -6  10    0.17    0.06
 -11  -6   9   -0.05    0.05
 -11  -6   8    0.02    0.05
 -11  -6   7    0.00    0.06
 -11  -6   7   -0.11    0.07
 -11  -6   6    0.00    0.06
 -11  -6   5    0.06    0.08
 -11  -6   4    0.04    0.05
 -11  -6   3   -0.03    0.04
 -11  -7   6    0.02    0.05
 -11  -7   5   -0.03    0.04
 -12  11   0   -0.07    0.07
 -12  11  -1   -0.03    0.06
 -12  11  -5   -0.01    0.04
 -12  10   2    0.06    0.07
 -12  10   1   -0.03    0.09
 -12  10   0    0.10    0.08
 -12  10  -1    0.17    0.08
 -12  10  -2    0.37    0.11
 -12  10  -3    0.10    0.08
 -12  10  -4    0.13    0.09
 -12  10  -5   -0.03    0.06
  12 -10   5    0.07    0.06
 -12  10  -6    0.07    0.07
 -12   9   4   -0.06    0.07
 -12   9   3    0.09    0.10
 -12   9   2    0.16    0.11
 -12   9   1   -0.02    0.09
 -12   9   0    0.19    0.10
 -12   9   0    0.16    0.11
 -12   9  -1    0.07    0.08
 -12   9  -2    0.14    0.11
 -12   9  -3    1.05    0.19
 -12   9  -4    0.42    0.14
  12  -9   4    0.37    0.10
 -12   9  -5    0.08    0.09
  12  -9   5    0.01    0.06
 -12   9  -6   -0.26    0.09
  12  -9   6    0.07    0.06
 -12   8   5   -0.11    0.08
 -12   8   4   -0.08    0.09
 -12   8   3    0.17    0.11
 -12   8   2    0.14    0.10
 -12   8   2    0.11    0.12
 -12   8   1    0.21    0.10
 -12   8   1    0.54    0.14
 -12   8   0    0.00    0.09
 -12   8   0    0.11    0.09
 -12   8  -1    0.15    0.08
 -12   8  -2    0.17    0.11
 -12   8  -3   -0.18    0.12
 -12   8  -4   -0.05    0.10
  12  -8   4    0.09    0.08
 -12   8  -5   -0.02    0.09
  12  -8   5    0.03    0.07
 -12   8  -6   -0.01    0.07
  12  -8   6    0.03    0.06
  12  -8   7    0.00    0.05
 -12   7   6    0.07    0.08
 -12   7   5   -0.01    0.09
 -12   7   4   -0.08    0.10
 -12   7   4    0.02    0.10
 -12   7   3    0.14    0.13
 -12   7   3   -0.44    0.16
 -12   7   2    0.06    0.12
 -12   7   2   -0.24    0.13
 -12   7   1    0.34    0.14
 -12   7   1   -0.44    0.15
 -12   7   0    0.03    0.09
 -12   7  -1    0.09    0.10
 -12   7  -2    1.65    0.26
 -12   7  -3    0.61    0.18
  12  -7   3    0.64    0.14
 -12   7  -4    0.09    0.11
  12  -7   4   -0.05    0.08
 -12   7  -5   -0.16    0.09
  12  -7   5   -0.11    0.08
 -12   7  -6    0.04    0.06
  12  -7   6    0.04    0.06
  12  -7   7    0.00    0.05
 -12   6   7    0.28    0.10
 -12   6   6    0.44    0.14
 -12   6   5   -0.03    0.09
 -12   6   5   -0.06    0.11
 -12   6   4    0.00    0.09
 -12   6   4   -0.10    0.12
 -12   6   3   -0.10    0.14
 -12   6   3    0.10    0.10
 -12   6   2    1.07    0.22
 -12   6   2    0.61    0.16
 -12   6   1    0.34    0.15
 -12   6   0   -0.02    0.10
 -12   6  -1   -0.10    0.11
 -12   6  -2    0.01    0.11
 -12   6  -3    0.06    0.09
  12  -6   3    0.15    0.10
 -12   6  -4    0.05    0.08
  12  -6   4   -0.09    0.09
 -12   6  -5    0.04    0.07
  12  -6   5    0.13    0.10
  12  -6   6    0.15    0.07
  12  -6   7   -0.05    0.05
 -12   5   7    0.21    0.12
 -12   5   7   -0.01    0.11
 -12   5   6    0.09    0.11
 -12   5   6    0.03    0.09
 -12   5   5    0.08    0.10
 -12   5   5    0.14    0.13
 -12   5   4    0.03    0.12
 -12   5   4    0.02    0.12
 -12   5   3    0.02    0.12
 -12   5   3    0.18    0.13
 -12   5   2   -0.06    0.11
 -12   5   1    0.01    0.12
 -12   5   0   -0.19    0.12
 -12   5  -1    0.12    0.11
 -12   5  -2    0.09    0.11
  12  -5   2    0.14    0.10
 -12   5  -3   -0.17    0.11
  12  -5   3   -0.03    0.10
 -12   5  -4   -0.17    0.10
  12  -5   4   -0.06    0.08
  12  -5   5    0.01    0.06
  12  -5   6    0.07    0.06
 -12   4   8    0.20    0.11
 -12   4   8   -0.07    0.11
 -12   4   7    0.39    0.15
 -12   4   7    0.00    0.12
 -12   4   6    0.21    0.13
 -12   4   6    0.04    0.11
 -12   4   5    0.14    0.14
 -12   4   5    0.27    0.14
 -12   4   4   -0.05    0.14
 -12   4   4    0.16    0.13
 -12   4   3   -0.06    0.14
 -12   4   3    0.00    0.33
 -12   4   2    0.12    0.10
 -12   4   2    0.17    0.37
 -12   4   1    0.22    0.14
 -12   4   0    0.14    0.12
 -12   4  -1    0.12    0.11
 -12   4  -2    0.16    0.11
  12  -4   2    0.00    0.08
 -12   4  -3    0.10    0.09
  12  -4   3    0.16    0.10
  12  -4   4   -0.01    0.08
  12  -4   5    0.10    0.07
  12  -4   6    0.04    0.05
 -12   3   9    0.81    0.16
 -12   3   8    0.07    0.12
 -12   3   7    0.29    0.16
 -12   3   7    0.21    0.14
 -12   3   6   -0.16    0.15
 -12   3   6    0.10    0.12
 -12   3   5    0.01    0.11
 -12   3   5    0.06    0.12
 -12   3   4    0.10    0.14
 -12   3   4    0.48    0.39
 -12   3   3    0.35    0.16
 -12   3   3   -0.12    0.35
 -12   3   2    0.12    0.13
 -12   3   2   -0.19    0.36
 -12   3   1    0.32    0.14
 -12   3   0    0.31    0.14
 -12   3  -1    0.00    0.08
  12  -3   1   -0.01    0.08
 -12   3  -2   -0.03    0.08
  12  -3   2   -0.27    0.11
  12  -3   3    0.10    0.08
 -12   3  -4   -0.20    0.28
  12  -3   4    0.06    0.07
 -12   3  -5    0.14    0.20
  12  -3   5    0.12    0.08
 -12   2  10    0.13    0.11
 -12   2   9    0.01    0.12
 -12   2   8   -0.06    0.15
 -12   2   7    0.69    0.20
 -12   2   7    0.44    0.17
 -12   2   6    0.29    0.16
 -12   2   6    0.13    0.09
 -12   2   5    0.15    0.12
 -12   2   5    0.27    0.14
 -12   2   5    0.01    0.07
 -12   2   4    0.01    0.12
 -12   2   4    0.12    0.37
 -12   2   4    0.06    0.08
 -12   2   3    0.35    0.14
 -12   2   3    0.07    0.35
 -12   2   2    2.29    0.65
 -12   2   2    4.21    0.39
 -12   2   1    0.94    0.48
 -12   2   1    2.09    0.27
 -12   2   0    0.17    0.12
 -12   2   0   -0.08    0.45
 -12   2  -1   -0.06    0.39
  12  -2   1   -0.17    0.09
 -12   2  -2   -0.46    0.37
  12  -2   2    0.28    0.11
 -12   2  -3   -0.53    0.32
  12  -2   3    0.14    0.09
 -12   2  -4   -0.54    0.26
  12  -2   4    0.14    0.07
  12  -2   5    0.12    0.06
 -12   1  10    0.27    0.13
 -12   1   9    0.00    0.13
 -12   1   8    0.04    0.08
 -12   1   8   -0.08    0.16
 -12   1   7    0.12    0.14
 -12   1   7   -0.02    0.09
 -12   1   6    0.23    0.16
 -12   1   6   -0.07    0.10
 -12   1   5    0.41    0.17
 -12   1   5    0.32    0.11
 -12   1   4   -0.05    0.12
 -12   1   4   -0.03    0.40
 -12   1   3    0.13    0.12
 -12   1   3    0.27    0.41
 -12   1   2    0.17    0.10
 -12   1   2    0.27    0.38
 -12   1   1    0.00    0.43
 -12   1   0    0.34    0.39
  12  -1   0    0.32    0.11
 -12   1  -1   -0.25    0.36
  12  -1   1    0.08    0.08
 -12   1  -2    0.06    0.28
  12  -1   2    0.00    0.07
 -12   1  -3   -0.32    0.26
  12  -1   3    0.22    0.09
  12  -1   4    0.02    0.06
 -12   0  10    0.29    0.15
 -12   0   9    0.03    0.07
 -12   0   9    0.09    0.14
 -12   0   8    0.08    0.08
 -12   0   8   -0.17    0.16
 -12   0   7    0.13    0.09
 -12   0   7    0.10    0.11
 -12   0   6    0.34    0.15
 -12   0   6    0.12    0.37
 -12   0   6   -0.04    0.08
 -12   0   5    0.08    0.12
 -12   0   5    0.07    0.42
 -12   0   4    0.09    0.11
 -12   0   4    0.18    0.47
 -12   0   3   -0.03    0.38
 -12   0   2    0.02    0.34
 -12   0   1    0.04    0.38
 -12   0   0   -0.56    0.39
  12   0   0    0.00    0.07
 -12   0  -1   -0.05    0.32
  12   0   1   -0.02    0.07
 -12   0  -2    0.04    0.19
  12   0   2    0.13    0.08
  12   0   3   -0.01    0.05
 -12  -1  10    0.00    0.06
 -12  -1  10    0.13    0.13
 -12  -1   9    0.13    0.08
 -12  -1   9    0.04    0.13
 -12  -1   8    0.00    0.08
 -12  -1   8   -0.12    0.15
 -12  -1   7    0.07    0.09
 -12  -1   7    0.02    0.14
 -12  -1   6    0.09    0.37
 -12  -1   6    0.28    0.14
 -12  -1   5   -0.03    0.10
 -12  -1   5    0.17    0.37
 -12  -1   4    0.29    0.38
 -12  -1   3   -0.09    0.38
 -12  -1   2    0.21    0.41
 -12  -1   1    0.08    0.35
  12   1  -1    0.05    0.07
 -12  -1   0    0.13    0.32
  12   1   0   -0.04    0.07
 -12  -1  -1    0.13    0.24
  12   1   1    0.02    0.06
  12   1   2    0.06    0.06
 -12  -2  10   -0.01    0.06
 -12  -2   9    0.37    0.11
 -12  -2   9    0.39    0.16
 -12  -2   8    0.27    0.11
 -12  -2   8    0.03    0.13
 -12  -2   7   -0.01    0.08
 -12  -2   7    0.02    0.13
 -12  -2   6   -0.07    0.35
 -12  -2   5    0.47    0.42
 -12  -2   4   -0.03    0.40
 -12  -2   4   -0.11    0.11
 -12  -2   3    0.08    0.35
 -12  -2   2    0.17    0.32
 -12  -2   1    0.03    0.29
  12   2  -1   -0.04    0.06
 -12  -2   0    0.24    0.28
  12   2   0    0.00    0.07
  12   2   1    0.02    0.05
 -12  -3  11   -0.01    0.04
 -12  -3  10    0.10    0.07
 -12  -3   9    0.01    0.07
 -12  -3   8    0.16    0.08
 -12  -3   7    0.02    0.07
 -12  -3   5    0.11    0.34
 -12  -3   5    0.03    0.07
 -12  -3   4   -0.11    0.33
 -12  -3   4    0.09    0.08
 -12  -3   3   -0.07    0.32
 -12  -3   2   -0.04    0.34
  12   3  -1    0.10    0.06
 -12  -4  10    0.01    0.05
 -12  -4   9    0.09    0.07
 -12  -4   8    0.07    0.07
 -12  -4   7    0.03    0.06
 -12  -4   5    0.01    0.06
 -12  -4   4    0.12    0.07
 -12  -4   3   -0.06    0.06
 -12  -4   2   -0.04    0.05
 -12  -5   9    0.06    0.05
 -12  -5   8    0.17    0.07
 -12  -5   7    0.04    0.06
 -12  -5   6    0.03    0.06
 -12  -5   5    0.08    0.06
 -12  -5   4   -0.01    0.04
 -13  10  -2    0.06    0.05
 -13  10  -3    0.04    0.05
 -13   9   0   -0.23    0.09
 -13   9  -1    0.44    0.12
 -13   9  -2    0.13    0.08
 -13   9  -3    0.06    0.07
 -13   9  -4    0.02    0.06
 -13   8   4   -0.04    0.06
 -13   8   3    0.08    0.07
 -13   8   2   -0.11    0.08
 -13   8   2    0.10    0.08
 -13   8   1    0.00    0.08
 -13   8   0    0.48    0.14
 -13   8  -1    0.21    0.10
 -13   8  -2    0.15    0.10
 -13   8  -3    0.17    0.11
 -13   8  -4    0.06    0.07
 -13   7   5    0.23    0.09
 -13   7   4    0.17    0.08
 -13   7   4    0.04    0.07
 -13   7   3    0.05    0.08
 -13   7   3    0.05    0.08
 -13   7   2    0.17    0.11
 -13   7   1    0.54    0.13
 -13   7   0   -0.03    0.08
 -13   7  -1    0.23    0.12
 -13   7  -2    0.28    0.13
 -13   7  -3    0.33    0.14
 -13   7  -4    0.05    0.06
  13  -7   4   -0.02    0.06
 -13   6   6    0.15    0.09
 -13   6   5    0.23    0.11
 -13   6   5   -0.13    0.09
 -13   6   4   -0.06    0.09
 -13   6   4   -0.01    0.08
 -13   6   3    0.11    0.09
 -13   6   3    0.14    0.09
 -13   6   2    0.10    0.10
 -13   6   1    0.20    0.12
 -13   6   0    0.14    0.10
 -13   6  -1    0.16    0.10
 -13   6  -2   -0.07    0.09
 -13   6  -3    0.04    0.07
  13  -6   3    0.04    0.06
 -13   6  -4    0.01    0.06
  13  -6   4    0.00    0.05
 -13   6  -5    0.15    0.20
 -13   5   6   -0.01    0.08
 -13   5   6    0.37    0.12
 -13   5   5    0.06    0.10
 -13   5   5    0.22    0.11
 -13   5   4    0.04    0.10
 -13   5   4    0.27    0.12
 -13   5   3    0.23    0.12
 -13   5   2    0.15    0.12
 -13   5   1   -0.06    0.09
 -13   5   1   -0.25    0.30
 -13   5   0    0.08    0.09
 -13   5   0   -0.48    0.34
 -13   5  -1    0.06    0.09
 -13   5  -2    0.09    0.09
 -13   5  -3    0.21    0.08
  13  -5   3    0.13    0.08
 -13   5  -4   -0.10    0.27
  13  -5   4   -0.03    0.05
 -13   4   8    0.07    0.08
 -13   4   7   -0.16    0.12
 -13   4   6    0.23    0.12
 -13   4   6    0.20    0.12
 -13   4   5    0.02    0.09
 -13   4   5    0.02    0.08
 -13   4   4    0.01    0.11
 -13   4   3    0.37    0.14
 -13   4   2    0.11    0.11
 -13   4   2    0.06    0.31
 -13   4   1   -0.18    0.11
 -13   4   1   -0.03    0.39
 -13   4   0    0.10    0.10
 -13   4   0   -0.17    0.35
 -13   4  -1    0.06    0.08
 -13   4  -1   -0.06    0.31
 -13   4  -2    0.02    0.06
 -13   4  -2   -0.03    0.29
  13  -4   2   -0.02    0.06
 -13   4  -3    0.10    0.24
  13  -4   3   -0.02    0.06
 -13   4  -4   -0.03    0.19
  13  -4   4    0.05    0.05
 -13   3   8    0.30    0.11
 -13   3   7   -0.09    0.14
 -13   3   6    0.13    0.11
 -13   3   5    0.09    0.12
 -13   3   4    0.05    0.11
 -13   3   3   -0.03    0.13
 -13   3   3   -0.03    0.28
 -13   3   2    0.22    0.11
 -13   3   2    0.00    0.32
 -13   3   1   -0.01    0.09
 -13   3   1    0.06    0.33
 -13   3   0   -0.03    0.09
 -13   3   0    0.21    0.31
 -13   3  -1    0.03    0.33
 -13   3  -2   -0.05    0.26
  13  -3   2    0.02    0.05
 -13   3  -3    0.10    0.23
  13  -3   3    0.07    0.06
 -13   2   9    0.21    0.11
 -13   2   8    0.18    0.12
 -13   2   7   -0.17    0.14
 -13   2   6    0.08    0.11
 -13   2   5    0.10    0.10
 -13   2   4    1.19    0.22
 -13   2   4    0.15    0.35
 -13   2   3   -0.04    0.10
 -13   2   3    0.10    0.33
 -13   2   2    1.00    0.19
 -13   2   2   -0.06    0.32
 -13   2   1   -0.36    0.12
 -13   2   1   -0.04    0.31
 -13   2   0    0.28    0.38
 -13   2  -1    0.22    0.30
  13  -2   1    0.03    0.05
 -13   2  -2    0.18    0.23
  13  -2   2    0.09    0.07
 -13   2  -3    0.08    0.18
  13  -2   3    0.02    0.05
 -13   1   9    0.08    0.09
 -13   1   8    0.06    0.11
 -13   1   7   -0.01    0.13
 -13   1   6    0.12    0.12
 -13   1   5    0.07    0.10
 -13   1   5   -0.05    0.31
 -13   1   4    0.31    0.14
 -13   1   4   -0.08    0.32
 -13   1   3    0.24    0.13
 -13   1   3    0.36    0.38
 -13   1   2    0.01    0.31
 -13   1   1   -0.16    0.34
 -13   1   0    0.18    0.36
 -13   1  -1   -0.16    0.28
  13  -1   1    0.02    0.05
 -13   1  -2   -0.03    0.19
  13  -1   2   -0.08    0.06
 -13   0   9    0.09    0.09
 -13   0   8    0.01    0.06
 -13   0   8   -0.02    0.10
 -13   0   7    0.03    0.07
 -13   0   7   -0.04    0.12
 -13   0   6   -0.02    0.06
 -13   0   6   -0.10    0.14
 -13   0   5    0.11    0.12
 -13   0   5    0.00    0.31
 -13   0   5   -0.06    0.09
 -13   0   4    0.30    0.39
 -13   0   3    0.10    0.34
 -13   0   2   -0.06    0.31
 -13   0   1    0.04    0.28
 -13   0   0    0.16    0.23
 -13   0  -1    0.07    0.19
 -13  -1   9    0.08    0.06
 -13  -1   9    0.17    0.09
 -13  -1   8   -0.03    0.06
 -13  -1   8    0.10    0.10
 -13  -1   7    0.10    0.07
 -13  -1   7    0.15    0.12
 -13  -1   6    0.29    0.35
 -13  -1   6    0.06    0.08
 -13  -1   5    0.12    0.34
 -13  -1   4    0.40    0.34
 -13  -1   3    0.05    0.32
 -13  -1   2    0.29    0.31
 -13  -1   1    0.01    0.27
 -13  -1   0    0.18    0.19
 -13  -2   9    0.02    0.05
 -13  -2   8    0.20    0.08
 -13  -2   7    0.21    0.09
 -13  -2   6   -0.03    0.06
 -13  -2   5    0.02    0.28
 -13  -2   4    0.17    0.28
 -13  -2   3    0.02    0.25
 -13  -2   2    0.29    0.20
 -13  -2   2    0.04    0.05
 -13  -2   1    0.05    0.05
 -13  -3   8    0.02    0.05
 -13  -3   7    0.09    0.06
 -13  -3   6   -0.03    0.06
 -14   8   1   -0.05    0.06
 -14   8   0    0.16    0.08
 -14   8  -1   -0.08    0.07
 -14   7   3    0.18    0.08
 -14   7   2    0.31    0.10
 -14   7   1   -0.09    0.09
 -14   7   0   -0.04    0.08
 -14   7  -1   -0.01    0.07
 -14   7  -2    0.00    0.05
 -14   6   4   -0.04    0.06
 -14   6   3    0.16    0.09
 -14   6   2   -0.01    0.08
 -14   6   1    0.01    0.07
 -14   6   0   -0.06    0.08
 -14   6  -1    0.03    0.07
 -14   6  -2    0.02    0.05
 -14   6  -2    0.21    0.23
 -14   5   5    0.09    0.08
 -14   5   4   -0.01    0.08
 -14   5   3    0.05    0.09
 -14   5   2    0.06    0.09
 -14   5   1   -0.03    0.10
 -14   5   0    0.00    0.08
 -14   5   0   -0.19    0.24
 -14   5  -1   -0.18    0.08
 -14   5  -1    0.03    0.21
 -14   5  -2    0.08    0.23
 -14   4   6   -0.11    0.10
 -14   4   5    0.13    0.09
 -14   4   4    0.12    0.11
 -14   4   3    0.02    0.09
 -14   4   2    0.30    0.11
 -14   4   1   -0.08    0.08
 -14   4   1    0.08    0.23
 -14   4   0    0.03    0.06
 -14   4   0   -0.10    0.24
 -14   4  -1   -0.29    0.22
 -14   4  -2    0.04    0.17
 -14   3   7    0.11    0.09
 -14   3   6   -0.06    0.10
 -14   3   5    0.14    0.09
 -14   3   4    0.07    0.08
 -14   3   3   -0.04    0.08
 -14   3   2    0.17    0.09
 -14   3   2    0.09    0.26
 -14   3   1    0.17    0.09
 -14   3   1    0.00    0.27
 -14   3   0   -0.05    0.25
 -14   3  -1    0.02    0.18
 -14   2   7   -0.05    0.08
 -14   2   6   -0.05    0.10
 -14   2   5    0.09    0.08
 -14   2   4    0.27    0.11
 -14   2   3    0.16    0.09
 -14   2   3    0.04    0.27
 -14   2   2    0.08    0.22
 -14   2   1    0.17    0.26
 -14   2   0    0.02    0.22
 -14   1   7    0.12    0.09
 -14   1   6   -0.08    0.11
 -14   1   5   -0.09    0.09
 -14   1   4    0.02    0.23
 -14   1   3   -0.09    0.26
 -14   1   2    0.05    0.30
 -14   1   1    0.19    0.26
 -14   1   0    0.17    0.20
 -14   0   4    0.19    0.30
 -14   0   3    0.14    0.22
 -14   0   2    0.03    0.22
   0   0   0    0.00    0.00
;
_shelx_hkl_checksum                29494
_olex2_submission_special_instructions  'No special instructions were received'

# and

data_alpha_DL_0.10GPa
_audit_creation_date               2022-08-24
# start Validation Reply Form
_vrf_PLAT029_alpha_DL_0.10GPa
;
PROBLEM: _diffrn_measured_fraction_theta_full value Low .      0.241 Why?  
RESPONSE: Due to the specificity of the applied measuring technique 
and use of a diamond-anvil cell limiting the access of the X-ray 
radiation to the measured sample
;
_vrf_PLAT031_alpha_DL_0.10GPa
;
PROBLEM: Refined Extinction Parameter Within Range of ...      0.882 Sigma 
RESPONSE: Due to the specificity of the applied measuring technique 
and use of a diamond-anvil cell limiting the access of the X-ray 
radiation to the measured sample.
;
_vrf_PLAT088_alpha_DL_0.10GPa
;
PROBLEM: Poor Data / Parameter Ratio ....................       4.43 Note  
RESPONSE: Due to the specificity of the applied measuring technique 
and use of a diamond-anvil cell limiting the access of the X-ray 
radiation to the measured sample
;
_vrf_PLAT375_alpha_DL_0.10GPa
;
PROBLEM: Strange C-O-H Geometry (C-O  >   1.45 Ang) .....        O1C Check 
RESPONSE: Due to the specificity of the applied measuring technique 
and use of a diamond-anvil cell limiting the access of the X-ray 
radiation to the measured sample
;
_vrf_PLAT049_alpha_DL_0.10GPa
;
PROBLEM: Calculated Density Less Than 1.0 gcm-3 .........     0.9991 Check 
RESPONSE: this is the specificity of a chemical compound
;
_vrf_PLAT340_alpha_DL_0.10GPa
;
PROBLEM: Low Bond Precision on  C-C Bonds ...............     0.0286 Ang.  
RESPONSE: Due to the specificity of the applied measuring technique 
and use of a diamond-anvil cell limiting the access of the X-ray 
radiation to the measured sample
;
_vrf_PLAT910_alpha_DL_0.10GPa
;
PROBLEM: Missing # of FCF Reflection(s) Below Theta(Min).         47 Note  
RESPONSE: Due to the specificity of the applied measuring technique 
and use of a diamond-anvil cell limiting the access of the X-ray 
radiation to the measured sample
;
_vrf_PLAT911_alpha_DL_0.10GPa
;
PROBLEM: Missing FCF Refl Between Thmin & STh/L=    0.600       1896 Report
RESPONSE: Due to the specificity of the applied measuring technique 
and use of a diamond-anvil cell limiting the access of the X-ray 
radiation to the measured sample
;
# end Validation Reply Form
_audit_creation_method
;
Olex2 1.3
(compiled 2020.11.12 svn.r5f609507 for OlexSys, GUI svn.r6408)
;
_shelx_SHELXL_version_number       '2018/3'
_audit_contact_author_address      
;Faculty of Chemistry,
Adam Mickiewicz University in Ponzan,
Uniwersytetu Poznanskiego 8, 61-614  Poznan
Poland
;
_audit_contact_author_email       katran@amu.edu.pl
_audit_contact_author_name        'Katrusiak, Andrzej'
_audit_contact_author_phone       '+48(61)8291590'
loop_
_publ_contact_author_id_orcid      
'0000-0002-1439-7278'
'0000-0002-1370-2111'

_publ_contact_author_address      
;Faculty of Chemistry,
Adam Mickiewicz University in Ponzan,
Uniwersytetu Poznanskiego 8, 61-614  Poznan
Poland
;
loop_
_publ_contact_author_email       
katran@amu.edu.pl
loop_
_publ_contact_author_name        
 'Katrusiak, Andrzej'
_publ_contact_author_phone        '+48(61)8291590'

loop_
_publ_author_name
   'Roszak, Kinga'
   'Katrusiak, Andrzej'
loop_
_publ_author_footnote
; Faculty of Chemistry,
Adam Mickiewicz University in Ponzan,
Uniwersytetu Poznanskiego 8, 61-614  Poznan
Poland
;
_publ_author_address
;Faculty of Chemistry,
Adam Mickiewicz University in Ponzan,
Uniwersytetu Poznanskiego 8, 61-614  Poznan
Poland
;
_publ_requested_journal		'IUCrJ'
_publ_section_title		'Loose-density preference of the ambient- and high-pressure polymorphs of dl-menthol'
_publ_section_abstract 
;
The lower density of dl-menthol polymorphs 
corresponds to their high-pressure stability 
regions. Up to 0.4 GPa, the triclinic dl-menthol 
polymorph alpha, stable at ambient pressure, 
is less dense then a new polymorph beta, which 
becomes more stable but less dense than the 
concomitant polymorph alpha. Polymorph alpha 
can be monotonically compressed to 3 GPa at 
least, and it can be obtained up to 0.40 GPa 
by isochoric freezing of dl-menthol and by 
its isothermal and isochoric recrystallizations 
from the solutions in dry methanol, ethanol 
and water:alcohols mixtures. The recrystallizations 
above 0.40 GPa yield a new monoclinic polymorph 
beta-dl-menthol, which is clearly less 
compressible and becomes less dense than alpha-dl-menthol. 
At 0.1 MPa, the melting point of polymorph beta-dl-menthol 
is 14.4 Celcius degree, much lower compared to those of 
alpha-dl-menthol (42-43 Celcius degree) and 
l-menthol (36-38 Celcius degree). 
The structures of both dl-menthol polymorphs alpha 
and beta are very similar in the lattice dimensions, 
H-bonds aggregation of molecules OH...O bonded 
into Ci-symmetric chains, the presence of three 
symmetry-independent molecules (Zprime=3), their 
sequence ABCC(prime)B(prime)A(prime), the disorder 
of hydroxyl protons and the arrangement of chains. 
The polymorphs differ in the shifts of the H-bonded 
chains along their axes and the role of hydrogen 
bonds OH...O and H...H contacts. These differences 
contribute to the Gibbs free energy more than the 
work contribution of pressure. The polymorphs alpha 
and beta do not transform between themselves without 
melting or dissolution, so their thermodynamic behaviour 
is independent and illustrate the general laws of 
thermodynamics.
;
_publ_section_references
;
Dolomanov, O.V., Bourhis, L.J., Gildea, R.J, Howard, J.A.K. & Puschmann, H.
 (2009), J. Appl. Cryst. 42, 339-341.

Sheldrick, G.M. (2015). Acta Cryst. A71, 3-8.

Sheldrick, G.M. (2015). Acta Cryst. C71, 3-8.
;
_chemical_name_systematic 
; 
alpha-DL-2-Isopropyl-5-methylcyclohexanol
; 
_chemical_name_common             alpha-DL-Menthol 
_chemical_melting_point           308
_chemical_formula_moiety          'C10 H20 O'
_chemical_formula_sum 
 'C10 H20 O' 
_chemical_formula_weight          156.26 
_symmetry_cell_setting            triclinic
_symmetry_space_group_name_H-M    'P-1'
_symmetry_space_group_name_Hall   '-P 1'
loop_
  _atom_type_symbol
  _atom_type_description
  _atom_type_scat_dispersion_real
  _atom_type_scat_dispersion_imag
  _atom_type_scat_source
 'C' 'C' 0.0033 0.0016 'International Tables Vol C Tables 4.2.6.8 and 6.1.1.4'
 'H' 'H' 0.0000 0.0000 'International Tables Vol C Tables 4.2.6.8 and 6.1.1.4'
 'O' 'O' 0.0106 0.0060 'International Tables Vol C Tables 4.2.6.8 and 6.1.1.4'

_shelx_space_group_comment
;
The symmetry employed for this shelxl refinement is uniquely defined
by the following loop, which should always be used as a source of
symmetry information in preference to the above space-group names.
They are only intended as comments.
;
_space_group_crystal_system        triclinic
_space_group_IT_number             2
_space_group_name_H-M_alt          'P -1'
_space_group_name_Hall             '-P 1'
loop_
  _space_group_symop_operation_xyz
 'x, y, z'
 '-x, -y, -z'

_cell_length_a                     11.933(2)
_cell_length_b                     12.489(3)
_cell_length_c                     12.767(3)
_cell_angle_alpha                  117.43(3)
_cell_angle_beta                   98.767(18)
_cell_angle_gamma                  104.13(2)
_cell_volume                       1558.3(7)
_cell_formula_units_Z              6
_cell_measurement_temperature     296(2)
_cell_measurement_pressure        100000  
_cell_measurement_reflns_used     1392  
_cell_measurement_theta_min       5.78 
_cell_measurement_theta_max       26.280 
_shelx_estimated_absorpt_T_max     ?
_shelx_estimated_absorpt_T_min     ?
_exptl_absorpt_coefficient_mu      0.062
_exptl_absorpt_correction_type    integration
_exptl_absorpt_correction_T_min   0.978
_exptl_absorpt_correction_T_max   0.996
_exptl_absorpt_process_details    
;
CrysAlisPro, Agilent Technologies,
Version 1.171.37.31 (release 14-01-2014 CrysAlis171 .NET)
(compiled Jan 14 2014,18:38:05)
Empirical absorption correction using spherical harmonics,
 implemented in SCALE3 ABSPACK scaling algorithm.
; 
_exptl_special_details 
; 
Data were collected at room temperature and pressure of 0.10(2) GPa
 (100000 kPa) with the crystal obtained by the in-situ high-pressure
 crystallization technique. Pressure was determined by monitoring 
the shift of the ruby R1-fluorescence line.
; 
_exptl_absorpt_special_details     ?
_exptl_crystal_description        'plate' 
_exptl_crystal_colour             'colourless'
_exptl_crystal_size_max           0.40
_exptl_crystal_size_mid           0.30
_exptl_crystal_size_min           0.05
_exptl_crystal_density_diffrn      0.999
_exptl_crystal_density_meas        ?
_exptl_crystal_density_method     'not measured' 
_exptl_crystal_F_000               528
_exptl_transmission_factor_max     ?
_exptl_transmission_factor_min     ?
_diffrn_reflns_av_R_equivalents    0.0833
_diffrn_reflns_av_unetI/netI       0.0689
_diffrn_reflns_Laue_measured_fraction_full  0.241
_diffrn_reflns_Laue_measured_fraction_max  0.220
_diffrn_reflns_limit_h_max         14
_diffrn_reflns_limit_h_min         -14
_diffrn_reflns_limit_k_max         6
_diffrn_reflns_limit_k_min         -6
_diffrn_reflns_limit_l_max         12
_diffrn_reflns_limit_l_min         -12
_diffrn_reflns_number              7351
_diffrn_reflns_point_group_measured_fraction_full  0.241
_diffrn_reflns_point_group_measured_fraction_max  0.220
_diffrn_reflns_theta_full          25.242
_diffrn_reflns_theta_max           26.280
_diffrn_reflns_theta_min           5.078
_diffrn_ambient_temperature        296(2)
_diffrn_radiation_source          'fine-focus sealed tube' 
_diffrn_detector_area_resol_mean  16.4
_diffrn_measured_fraction_theta_full  0.241
_diffrn_measured_fraction_theta_max  0.220
_diffrn_measurement_device 'four-circle diffractometer'
_diffrn_measurement_device_type 'Xcalibur, Eos'
_diffrn_measurement_method '\w scans'
_diffrn_detector 'CCD plate'
_diffrn_detector_type 'Eos'
_diffrn_radiation_monochromator 'graphite'
_diffrn_radiation_probe x-ray
_diffrn_radiation_type 'Mo K\a'
_diffrn_radiation_wavelength       0.71073
_diffrn_ambient_environment 'air'
_diffrn_source 'Enhance (Mo) X-ray Source'
_diffrn_orient_matrix_UB_11      -0.0528682000
[truncated: 12,761,140 more chars]
